# Supplementary material for: Pathogen contingency loci and the evolution of host specificity: Simple sequence repeats mediate Bartonella adaptation to a wild rodent host
Source: PLoS Pathog. 2024 Sep 30;20(9):e1012591. doi: 10.1371/journal.ppat.1012591 (PMC11466379; doi:10.1371/journal.ppat.1012591)
Supplement: S1 File — Mutations identified in 162 population samples and 147 endpoint clonal isolates from whole-genome sequencing data. (XLSX) [file ppat.1012591.s002.xlsx]

## Sheet: Mutations
Evolution Experiment Mutations						sample	L0_P0_Ancestor_B	L0_P0_Ancestor_C	L1_P2_GA	L1_P4_GA	L1_P6_GA	L1_P7_GA	L1_P8_GA	L1_P10_GA	L1_P12_GA	L1_P14_GA	L1_P16_GA	L1_P18_GA	L1_P20_GA	L1_P20_GA_1-A	L1_P20_GA_1-B	L1_P20_GA_1-C	L1_P20_GA_1-D	L1_P20_GA_1-E	L1_P20_GA_1-F	L1_P20_GA_1-G	L1_P20_GA_1-H	L1_P20_GA_1-I	L1_P20_GA_1-J	L2_P2_GP	L2_P4_GP	L2_P6_GP	L2_P7_GP	L2_P8_GP	L2_P10_GP	L2_P12_GP	L2_P14_GP	L2_P16_GP	L2_P18_GP	L2_P20_GP	L2_P20_GP_2-A	L2_P20_GP_2-B	L2_P20_GP_2-C	L2_P20_GP_2-D	L2_P20_GP_2-E	L2_P20_GP_2-F	L2_P20_GP_2-G	L2_P20_GP_2-H	L2_P20_GP_2-I
						line	0	0	1	1	1	1	1	1	1	1	1	1	1	1	1	1	1	1	1	1	1	1	1	2	2	2	2	2	2	2	2	2	2	2	2	2	2	2	2	2	2	2	2
						treatment	NA	NA	GA	GA	GA	GA	GA	GA	GA	GA	GA	GA	GA	GA	GA	GA	GA	GA	GA	GA	GA	GA	GA	GP	GP	GP	GP	GP	GP	GP	GP	GP	GP	GP	GP	GP	GP	GP	GP	GP	GP	GP	GP
						passage	0	0	2	4	6	7	8	10	12	14	16	18	20	20	20	20	20	20	20	20	20	20	20	2	4	6	7	8	10	12	14	16	18	20	20	20	20	20	20	20	20	20	20
						clone	B	C	NA	NA	NA	NA	NA	NA	NA	NA	NA	NA	NA	A	B	C	D	E	F	G	H	I	J	NA	NA	NA	NA	NA	NA	NA	NA	NA	NA	NA	A	B	C	D	E	F	G	H	I
sequence	position	mutation	annotation	gene	description	sample_type	clone	clone	population	population	population	population	population	population	population	population	population	population	population	clone	clone	clone	clone	clone	clone	clone	clone	clone	clone	population	population	population	population	population	population	population	population	population	population	population	clone	clone	clone	clone	clone	clone	clone	clone	clone
chromosome	41994	(A)9→8	coding (12/6192 nt)	BART_00035 →	hypothetical protein		0	0	0	0.160618	1	1	0.130908	0	0	0.00805664	0.0263014	0	0.00533772	0	0	0	0	0	0	0	0	0	0	0	0	0	0	0	0	0	0	0	0	0	0		0	0	0	0	0	0	0
chromosome	42352	(G)9→10	coding (370/6192 nt)	BART_00035 →	hypothetical protein		0	0	0	0.0582962	0.0348835	0.183375	1	1	1	1	1	1	1	1	1	1	1	1	1	1	1	1	1	0	0	0	0	0	0	0	0	0	0	0	0	0	0	0	0	0	0	0	0
chromosome	42352	(G)9→8	coding (370/6192 nt)	BART_00035 →	hypothetical protein		0	0	0	0	0	0	0	0	0	0	0	0	0	0	0	0	0	0	0	0	0	0	0	0	0	0	0	0	0	0	0	0	0	0	0	0	0	0	0	0	0	0	0
chromosome	458209	A→C	D116E (GAT→GAG)	aatA ←	Aspartate/prephenate aminotransferase		0	0	0	0	0	0	0	0	0	0	0	0	0	0	0	0	0	0	0	0	0	0	0	0	0	0	0	0	0	0	0	0	0	0	0	0	0	0	0	0	0	0	0
chromosome	701718	C→A	A98S (GCT→TCT)	BART_00560 ←	hypothetical protein		0	0	0	0	0	0	0	0	0	0	0	0	0	0	0	0	0	0	0	0	0	0	0	0	0	0	0	0	0	0	0	0	0	0	0	0	0	0	0	0	0	0	0
chromosome	780011	44 bp→44 bp	coding (903-946/6192 nt)	BART_00624 →	hypothetical protein		0	0	0	0	0	0	0	0	0	0	0	0	0	0	0	0	0	0	0	0	0	0	0	0	0	0	0	0	0	0	0	0	0	0	0	0	0	0	0	0	0	0	0
chromosome	820089	C→T	intergenic (‑728/+35)	icd ← / ← BART_00659	Isocitrate dehydrogenase [NADP]/tRNA‑Glu(ttc)		0	0	0	0	0	0	0	0	0	0	0	0	0	0	0	0	0	0	0	0	0	0	0	0	0	0	0	0	0	0	0	0	0	0	0	0	0	0	0	0	0	0	0
chromosome	914816	Δ33,117 bp	multigene deletion	BART_00752–[BART_00794]	42 genes		0	0	0	0	0	0	0	0	0	0	0	0	0	0	0	0	0	0	0	0	0	0	0	0	0	0	0	0	0	0	0	0	0	0	0	0	0	0	0	0	0	0	0
chromosome	1030504	C→T	R229R (CGC→CGT)	sufD →	FeS cluster assembly protein SufD		0	0	0	0	0	0	0	0	0	0	0	0	0	0	0	0	0	0	0	0	0	0	0	0	0	0	0	0	0	0	0	0	0	0	0	0	0	0	0	0	0	0	0
chromosome	1044705	+T	intergenic (+335/+48)	BART_00896 → / ← BART_00897	hypothetical protein/hypothetical protein		0	0	0	0	0	0	0	0	0	0	0	0	0	0	0	0	0	0	0	0	0	0	0	0	0	0	0	0	0	0	0	0	0	0	0	0	0	0	0	0	0	0	0
chromosome	1168705	C→T	intergenic (‑1177/+694)	BART_01012 ← / ← BART_01013	hypothetical protein/hypothetical protein		0	0	0	0	0	0	0	0	0	0	0	0	0	0	0	0	0	0	0	0	0	0	0	0	0	0	0	0	0	0	0	0	0.659577	0.61544	1	1	1	1	0	1	1	0	1
chromosome	1264395	G→A	intergenic (+27/‑198)	kgtP_3 → / → kgtP_4	Alpha‑ketoglutarate permease/Alpha‑ketoglutarate permease		0	0	0	0	0	0	0	0	0	0	0	0	0	0	0	0	0	0	0	0	0	0	0	0	0	0	0	0	0	0	0	0	0	0	0	0	0	0	0	0	0	0	0
chromosome	1311333	C→A	T144T (ACC→ACA)	BART_01146 →	hypothetical protein		0	0	0	0	0	0	0	0	0	0	0	0	0	0	0	0	0	0	0	0	0	0	0	0	0	0	0	0	0	0	0	0	0	0	0	0	0	0	0	0	0	0	0
chromosome	1555467	T→C	intergenic (+490/+143)	omp2b → / ← BART_01339	Porin Omp2b/hypothetical protein		0	0	0	0	0	0	0	0	0	0	0	0	0	0	0	0	0	0	0	0	0	0	0	0	0	0	0	0	0	0	0	0	0	0	0	0	0	0	0	0	0	0	0
chromosome	1634022	G→A	intergenic (‑707/+421)	clpB ← / ← BART_01401	Chaperone protein ClpB/hypothetical protein		0	0	0	0	0	0	0	0	0	0	0	0	0	0	0	0	0	0	0	0	0	0	0	0	0	0	0	0	0	0	0	0	0	0	1	0	0	0	0	0	0	0	0
chromosome	1647225	T→C	R88G (AGG→GGG)	dsbB_1 ←	Disulfide bond formation protein B		0	0	0	0	0	0	0	0	0	0	0	0	0	1	0	0	0	0	0	0	0	0	0	0	0	0	0	0	0	0	0	0	0	0	0	0	0	0	0	0	0	0	0
chromosome	1689354	C→T	intergenic (‑34/+55)	BART_01455 ← / ← BART_01456	hypothetical protein/hypothetical protein		0	0	0	0	0	0	0	0	0	0	0	0	0	0	0	0	0	0	0	0	0	0	0	0	0	0	0	0	0	0	0	0	0	0	0	0	0	0	0	0	0	0	0
chromosome	1702995	15 bp × 2	intergenic (–12/+107)	BART_01476 ← / ← BART_01477	hypothetical protein/hypothetical protein		0	0	0	0	0	0	0	0	0	0	0	0	0	0	0	0	0	0	0	0	0	0	0	0	0	0	0	0	0	0	0	0	0	0	0	0	0	0	0	0	0	0	0
chromosome	1710861	G→A	intergenic (‑111/‑61)	BART_01485 ← / → BART_01486	hypothetical protein/hypothetical protein		0	0	0	0	0	0	0	0	0	0	0	0	0	0	0	0	0	0	0	0	0	0	0	0	0	0	0	0	0	0	0	0	0	0	0	0	0	0	0	0	0	0	0
chromosome	1766282	TAT→CTC	I194L (ATA→CTC)	BART_01541 ←	hypothetical protein		0	0	0	0	0	0	0	0	0	0	0	0	0	0	0	0	0	0	0	0	0	0	0	0	0	0	0	0	0	0	0	0	0	0	0	0	0	0	0	0	0	0	0
chromosome	1903044	C→A	A141S (GCA→TCA)	rplS ←	50S ribosomal protein L19		0	0	0	0	0	0	0	0	0	0	0	0	0	0	0	0	0	0	0	0	0	0	0	0	0	0	0	0	0	0	0	0	0	0	0	0	0	0	0	0	0	0	0
chromosome	2026454	G→T	R67R (CGG→CGT)	lptA →	Lipopolysaccharide export system protein LptA		0	0	0	0	0	0	0	0	0	0	0	0	0	0	0	0	0	0	0	0	0	0	0	0	0	0	0	0	0	0	0	0	0	0	0	0	0	0	0	0	0	0	0
chromosome	2106015	G→A	L31F (CTT→TTT)	truA ←	tRNA pseudouridine synthase A		0	0	0	0	0	0	0	0	0	0	0	0	0	0	0	0	0	0	0	0	0	0	0	0	0	0	0	0	0	0	0	0	0	0	0	0	0	0	0	0	0	0	0
chromosome	2107596	G→A	intergenic (‑30/‑62)	def ← / → BART_01826	Peptide deformylase/hypothetical protein		0	0	0	0	0	0	0	0	0	0	0	0	0	0	0	0	0	0	0	0	0	0	0	0	0	0	0	0	0	0	0	0	0	0	0	1	0	0	0	0	0	0	0
chromosome	2128776	G→A	L156L (CTC→CTT)	mntB_2 ←	Manganese transport system membrane protein MntB		0	0	0	0	0	0	0	0	0	0	0	0	0	0	0	0	0	0	0	0	0	0	0	0	0	0	0	0	0	0	0	0	0	0	0	0	0	0	0	0	0	0	0
chromosome	2162888	Δ1 bp	intergenic (+198/–)	rpsT → / –	30S ribosomal protein S20/–		0	0	0	0	0	0	0	0	0	0	0	0	0	0	0	0	0	0	0	0	0	0	0	0	0	0	0	0	0	0	0	0	0	0	0	0	0	0	0	0	0	0	0
plasmid	21457	Δ18 bp	coding (1047‑1064/1545 nt)	BART_01890 ←	hypothetical protein		0	0	0	0	0	0	0	0	0	0	0	0	0	0	0	0	0	0	0	0	0	0	0	0	0	0	0	0	0	0	0	0	0	0	0	0	0	0	0	0	0	0	0
Mutation not counted/analyzed because it appears to have fixed in the L8 population before the beginning of the experiment
chromosome	1677164	+35 bp	coding (730/1224 nt)	BART_01446 →	hypothetical protein		0	0	0	0	0	0	0	0	0	0	0	0	0	0	0	0	0	0	0	0	0	0	0	0	0	0	0	0	0	0	0	0	0	0	0	0	0	0	0	0	0	0	0
[truncated: 276 more columns]
