# Supplementary material for: Pathogen contingency loci and the evolution of host specificity: Simple sequence repeats mediate Bartonella adaptation to a wild rodent host
Source: PLoS Pathog. 2024 Sep 30;20(9):e1012591. doi: 10.1371/journal.ppat.1012591 (PMC11466379; doi:10.1371/journal.ppat.1012591)
Supplement: S5 File — Assembled and annotated reference genome used to predict mutations in evolved populations and clones. (GBK) [file ppat.1012591.s006.gbk]

LOCUS       chromosome           2163391 bp    DNA     linear   BSQ 15-JUN-2024
FEATURES             Location/Qualifiers
     CDS             1..1572
                     /accession="BART_00001"
                     /name="dnaA_1"
                     /phase=0
                     /product="Chromosomal replication initiator protein DnaA"
                     /score="."
                     /source="Prodigal:002006"
                     /type="CDS"
     CDS             1761..2882
                     /accession="BART_00002"
                     /name="dnaN"
                     /phase=0
                     /product="Beta sliding clamp"
                     /score="."
                     /source="Prodigal:002006"
                     /type="CDS"
     CDS             2903..4036
                     /accession="BART_00003"
                     /name="recF"
                     /phase=0
                     /product="DNA replication and repair protein RecF"
                     /score="."
                     /source="Prodigal:002006"
                     /type="CDS"
     CDS             4091..4558
                     /accession="BART_00004"
                     /name="aroQ"
                     /phase=0
                     /product="3-dehydroquinate dehydratase"
                     /score="."
                     /source="Prodigal:002006"
                     /type="CDS"
     CDS             4665..5636
                     /accession="BART_00005"
                     /name="cyoA"
                     /phase=0
                     /product="Cytochrome bo(3) ubiquinol oxidase subunit 2"
                     /score="."
                     /source="Prodigal:002006"
                     /type="CDS"
     CDS             5712..7730
                     /accession="BART_00006"
                     /name="cyoB"
                     /phase=0
                     /product="Cytochrome bo(3) ubiquinol oxidase subunit 1"
                     /score="."
                     /source="Prodigal:002006"
                     /type="CDS"
     CDS             7727..8395
                     /accession="BART_00007"
                     /name="cyoC"
                     /phase=0
                     /product="Cytochrome bo(3) ubiquinol oxidase subunit 3"
                     /score="."
                     /source="Prodigal:002006"
                     /type="CDS"
     CDS             8392..8883
                     /accession="BART_00008"
                     /name="BART_00008"
                     /phase=0
                     /product="hypothetical protein"
                     /score="."
                     /source="Prodigal:002006"
                     /type="CDS"
     CDS             9110..10114
                     /accession="BART_00009"
                     /name="gpsA"
                     /phase=0
                     /product="Glycerol-3-phosphate dehydrogenase [NAD(P)+]"
                     /score="."
                     /source="Prodigal:002006"
                     /type="CDS"
     CDS             complement(11375..12193)
                     /accession="BART_00010"
                     /name="fabI_1"
                     /phase=0
                     /product="Enoyl-[acyl-carrier-protein] reductase [NADH] Fa
                     bI"
                     /score="."
                     /source="Prodigal:002006"
                     /type="CDS"
     CDS             complement(12241..13461)
                     /accession="BART_00011"
                     /name="fabB"
                     /phase=0
                     /product="3-oxoacyl-[acyl-carrier-protein] synthase 1"
                     /score="."
                     /source="Prodigal:002006"
                     /type="CDS"
     CDS             complement(13518..14027)
                     /accession="BART_00012"
                     /name="fabA"
                     /phase=0
                     /product="3-hydroxydecanoyl-[acyl-carrier-protein] dehydra
                     tase"
                     /score="."
                     /source="Prodigal:002006"
                     /type="CDS"
     CDS             14246..14770
                     /accession="BART_00013"
                     /name="BART_00013"
                     /phase=0
                     /product="hypothetical protein"
                     /score="."
                     /source="Prodigal:002006"
                     /type="CDS"
     CDS             complement(14817..15374)
                     /accession="BART_00014"
                     /name="BART_00014"
                     /phase=0
                     /product="hypothetical protein"
                     /score="."
                     /source="Prodigal:002006"
                     /type="CDS"
     CDS             complement(16832..17065)
                     /accession="BART_00015"
                     /name="rpsU"
                     /phase=0
                     /product="30S ribosomal protein S21"
                     /score="."
                     /source="Prodigal:002006"
                     /type="CDS"
     CDS             complement(17233..18906)
                     /accession="BART_00016"
                     /name="fhs"
                     /phase=0
                     /product="Formate--tetrahydrofolate ligase"
                     /score="."
                     /source="Prodigal:002006"
                     /type="CDS"
     tRNA            complement(19663..19739)
                     /accession="BART_00017"
                     /name="BART_00017"
                     /phase="."
                     /product="tRNA-Arg(acg)"
                     /score="."
                     /source="Aragorn:001002"
                     /type="tRNA"
     CDS             20101..21240
                     /accession="BART_00018"
                     /name="mdtA"
                     /phase=0
                     /product="Multidrug resistance protein MdtA"
                     /score="."
                     /source="Prodigal:002006"
                     /type="CDS"
     CDS             21237..24374
                     /accession="BART_00019"
                     /name="mdtC"
                     /phase=0
                     /product="Multidrug resistance protein MdtC"
                     /score="."
                     /source="Prodigal:002006"
                     /type="CDS"
     CDS             24563..26227
                     /accession="BART_00020"
                     /name="pgi"
                     /phase=0
                     /product="Glucose-6-phosphate isomerase"
                     /score="."
                     /source="Prodigal:002006"
                     /type="CDS"
     CDS             26861..27001
                     /accession="BART_00021"
                     /name="BART_00021"
                     /phase=0
                     /product="hypothetical protein"
                     /score="."
                     /source="Prodigal:002006"
                     /type="CDS"
     tRNA            complement(27779..27868)
                     /accession="BART_00022"
                     /name="BART_00022"
                     /phase="."
                     /product="tRNA-Ser(cga)"
                     /score="."
                     /source="Aragorn:001002"
                     /type="tRNA"
     CDS             28165..28641
                     /accession="BART_00023"
                     /name="BART_00023"
                     /phase=0
                     /product="hypothetical protein"
                     /score="."
                     /source="Prodigal:002006"
                     /type="CDS"
     CDS             28654..28923
                     /accession="BART_00024"
                     /name="rpmA"
                     /phase=0
                     /product="50S ribosomal protein L27"
                     /score="."
                     /source="Prodigal:002006"
                     /type="CDS"
     CDS             30334..32868
                     /accession="BART_00025"
                     /name="BART_00025"
                     /phase=0
                     /product="hypothetical protein"
                     /score="."
                     /source="Prodigal:002006"
                     /type="CDS"
     CDS             33012..33233
                     /accession="BART_00026"
                     /name="BART_00026"
                     /phase=0
                     /product="hypothetical protein"
                     /score="."
                     /source="Prodigal:002006"
                     /type="CDS"
     tRNA            33505..33594
                     /accession="BART_00027"
                     /name="BART_00027"
                     /phase="."
                     /product="tRNA-Ser(gga)"
                     /score="."
                     /source="Aragorn:001002"
                     /type="tRNA"
     CDS             complement(33690..34895)
                     /accession="BART_00028"
                     /name="ddaF"
                     /phase=0
                     /product="Dapdiamide A synthase"
                     /score="."
                     /source="Prodigal:002006"
                     /type="CDS"
     CDS             complement(34892..36106)
                     /accession="BART_00029"
                     /name="BART_00029"
                     /phase=0
                     /product="hypothetical protein"
                     /score="."
                     /source="Prodigal:002006"
                     /type="CDS"
     CDS             complement(36634..36813)
                     /accession="BART_00030"
                     /name="BART_00030"
                     /phase=0
                     /product="hypothetical protein"
                     /score="."
                     /source="Prodigal:002006"
                     /type="CDS"
     CDS             complement(36813..37412)
                     /accession="BART_00031"
                     /name="tam"
                     /phase=0
                     /product="Trans-aconitate 2-methyltransferase"
                     /score="."
                     /source="Prodigal:002006"
                     /type="CDS"
     CDS             38035..39246
                     /accession="BART_00032"
                     /name="BART_00032"
                     /phase=0
                     /product="hypothetical protein"
                     /score="."
                     /source="Prodigal:002006"
                     /type="CDS"
     CDS             complement(39555..39824)
                     /accession="BART_00033"
                     /name="BART_00033"
                     /phase=0
                     /product="hypothetical protein"
                     /score="."
                     /source="Prodigal:002006"
                     /type="CDS"
     CDS             40771..41301
                     /accession="BART_00034"
                     /name="BART_00034"
                     /phase=0
                     /product="hypothetical protein"
                     /score="."
                     /source="Prodigal:002006"
                     /type="CDS"
     CDS             41983..48174
                     /accession="BART_00035"
                     /name="BART_00035"
                     /phase=0
                     /product="hypothetical protein"
                     /score="."
                     /source="Prodigal:002006"
                     /type="CDS"
     CDS             48969..51938
                     /accession="BART_00036"
                     /name="BART_00036"
                     /phase=0
                     /product="hypothetical protein"
                     /score="."
                     /source="Prodigal:002006"
                     /type="CDS"
     CDS             52511..60922
                     /accession="BART_00037"
                     /name="BART_00037"
                     /phase=0
                     /product="hypothetical protein"
                     /score="."
                     /source="Prodigal:002006"
                     /type="CDS"
     CDS             61723..74436
                     /accession="BART_00038"
                     /name="BART_00038"
                     /phase=0
                     /product="hypothetical protein"
                     /score="."
                     /source="Prodigal:002006"
                     /type="CDS"
     CDS             74433..75032
                     /accession="BART_00039"
                     /name="BART_00039"
                     /phase=0
                     /product="hypothetical protein"
                     /score="."
                     /source="Prodigal:002006"
                     /type="CDS"
     CDS             75907..77217
                     /accession="BART_00040"
                     /name="gppA"
                     /phase=0
                     /product="Guanosine-5'-triphosphate,3'-diphosphate pyropho
                     sphatase"
                     /score="."
                     /source="Prodigal:002006"
                     /type="CDS"
     CDS             77248..78000
                     /accession="BART_00041"
                     /name="rlmE"
                     /phase=0
                     /product="Ribosomal RNA large subunit methyltransferase E"
                     /score="."
                     /source="Prodigal:002006"
                     /type="CDS"
     CDS             78151..79176
                     /accession="BART_00042"
                     /name="cgtA"
                     /phase=0
                     /product="GTPase Obg/CgtA"
                     /score="."
                     /source="Prodigal:002006"
                     /type="CDS"
     CDS             79154..80317
                     /accession="BART_00043"
                     /name="proB"
                     /phase=0
                     /product="Glutamate 5-kinase"
                     /score="."
                     /source="Prodigal:002006"
                     /type="CDS"
     CDS             80358..81617
                     /accession="BART_00044"
                     /name="proA"
                     /phase=0
                     /product="Gamma-glutamyl phosphate reductase"
                     /score="."
                     /source="Prodigal:002006"
                     /type="CDS"
     CDS             81647..82240
                     /accession="BART_00045"
                     /name="nadD"
                     /phase=0
                     /product="nicotinate-nucleotide adenylyltransferase"
                     /score="."
                     /source="Prodigal:002006"
                     /type="CDS"
     CDS             82309..82737
                     /accession="BART_00046"
                     /name="rsfS"
                     /phase=0
                     /product="Ribosomal silencing factor RsfS"
                     /score="."
                     /source="Prodigal:002006"
                     /type="CDS"
     CDS             82739..83221
                     /accession="BART_00047"
                     /name="rlmH"
                     /phase=0
                     /product="Ribosomal RNA large subunit methyltransferase H"
                     /score="."
                     /source="Prodigal:002006"
                     /type="CDS"
     CDS             83321..84601
                     /accession="BART_00048"
                     /name="BART_00048"
                     /phase=0
                     /product="hypothetical protein"
                     /score="."
                     /source="Prodigal:002006"
                     /type="CDS"
     CDS             84591..85901
                     /accession="BART_00049"
                     /name="BART_00049"
                     /phase=0
                     /product="putative CtpA-like serine protease"
                     /score="."
                     /source="Prodigal:002006"
                     /type="CDS"
     CDS             85942..86463
                     /accession="BART_00050"
                     /name="rppH"
                     /phase=0
                     /product="RNA pyrophosphohydrolase"
                     /score="."
                     /source="Prodigal:002006"
                     /type="CDS"
     CDS             86572..87132
                     /accession="BART_00051"
                     /name="BART_00051"
                     /phase=0
                     /product="hypothetical protein"
                     /score="."
                     /source="Prodigal:002006"
                     /type="CDS"
     CDS             87464..87757
                     /accession="BART_00052"
                     /name="BART_00052"
                     /phase=0
                     /product="hypothetical protein"
                     /score="."
                     /source="Prodigal:002006"
                     /type="CDS"
     CDS             87780..88094
                     /accession="BART_00053"
                     /name="BART_00053"
                     /phase=0
                     /product="hypothetical protein"
                     /score="."
                     /source="Prodigal:002006"
                     /type="CDS"
     CDS             complement(88147..88677)
                     /accession="BART_00054"
                     /name="ppa"
                     /phase=0
                     /product="Inorganic pyrophosphatase"
                     /score="."
                     /source="Prodigal:002006"
                     /type="CDS"
     CDS             complement(88743..90569)
                     /accession="BART_00055"
                     /name="typA"
                     /phase=0
                     /product="GTP-binding protein TypA/BipA"
                     /score="."
                     /source="Prodigal:002006"
                     /type="CDS"
     CDS             complement(91311..91499)
                     /accession="BART_00056"
                     /name="BART_00056"
                     /phase=0
                     /product="hypothetical protein"
                     /score="."
                     /source="Prodigal:002006"
                     /type="CDS"
     CDS             complement(91875..93251)
                     /accession="BART_00057"
                     /name="BART_00057"
                     /phase=0
                     /product="Magnesium transporter MgtE"
                     /score="."
                     /source="Prodigal:002006"
                     /type="CDS"
     CDS             93912..95936
                     /accession="BART_00058"
                     /name="dcp"
                     /phase=0
                     /product="Dipeptidyl carboxypeptidase"
                     /score="."
                     /source="Prodigal:002006"
                     /type="CDS"
     CDS             complement(96027..97103)
                     /accession="BART_00059"
                     /name="BART_00059"
                     /phase=0
                     /product="hypothetical protein"
                     /score="."
                     /source="Prodigal:002006"
                     /type="CDS"
     CDS             complement(97119..98375)
                     /accession="BART_00060"
                     /name="BART_00060"
                     /phase=0
                     /product="hypothetical protein"
                     /score="."
                     /source="Prodigal:002006"
                     /type="CDS"
     CDS             98637..99527
                     /accession="BART_00061"
                     /name="gtaB"
                     /phase=0
                     /product="UTP--glucose-1-phosphate uridylyltransferase"
                     /score="."
                     /source="Prodigal:002006"
                     /type="CDS"
     CDS             99567..100559
                     /accession="BART_00062"
                     /name="kdsD"
                     /phase=0
                     /product="Arabinose 5-phosphate isomerase KdsD"
                     /score="."
                     /source="Prodigal:002006"
                     /type="CDS"
     CDS             complement(100836..101204)
                     /accession="BART_00063"
                     /name="BART_00063"
                     /phase=0
                     /product="hypothetical protein"
                     /score="."
                     /source="Prodigal:002006"
                     /type="CDS"
     CDS             101459..102844
                     /accession="BART_00064"
                     /name="zraR"
                     /phase=0
                     /product="Transcriptional regulatory protein ZraR"
                     /score="."
                     /source="Prodigal:002006"
                     /type="CDS"
     CDS             103187..104758
                     /accession="BART_00065"
                     /name="clsC"
                     /phase=0
                     /product="Cardiolipin synthase C"
                     /score="."
                     /source="Prodigal:002006"
                     /type="CDS"
     CDS             104920..106419
                     /accession="BART_00066"
                     /name="guaB"
                     /phase=0
                     /product="Inosine-5'-monophosphate dehydrogenase"
                     /score="."
                     /source="Prodigal:002006"
                     /type="CDS"
     CDS             complement(106599..106745)
                     /accession="BART_00067"
                     /name="BART_00067"
                     /phase=0
                     /product="hypothetical protein"
                     /score="."
                     /source="Prodigal:002006"
                     /type="CDS"
     CDS             107163..108449
                     /accession="BART_00068"
                     /name="rsmB_1"
                     /phase=0
                     /product="Ribosomal RNA small subunit methyltransferase B"
                     /score="."
                     /source="Prodigal:002006"
                     /type="CDS"
     CDS             108584..110140
                     /accession="BART_00069"
                     /name="guaA"
                     /phase=0
                     /product="GMP synthase [glutamine-hydrolyzing]"
                     /score="."
                     /source="Prodigal:002006"
                     /type="CDS"
     CDS             110229..111059
                     /accession="BART_00070"
                     /name="ugpQ"
                     /phase=0
                     /product="Glycerophosphodiester phosphodiesterase, cytopla
                     smic"
                     /score="."
                     /source="Prodigal:002006"
                     /type="CDS"
     CDS             112022..113356
                     /accession="BART_00071"
                     /name="ugpB"
                     /phase=0
                     /product="sn-glycerol-3-phosphate-binding periplasmic prot
                     ein UgpB"
                     /score="."
                     /source="Prodigal:002006"
                     /type="CDS"
     CDS             113452..114336
                     /accession="BART_00072"
                     /name="ugpA"
                     /phase=0
                     /product="sn-glycerol-3-phosphate transport system permeas
                     e protein UgpA"
                     /score="."
                     /source="Prodigal:002006"
                     /type="CDS"
     CDS             114360..115211
                     /accession="BART_00073"
                     /name="araQ"
                     /phase=0
                     /product="L-arabinose transport system permease protein Ar
                     aQ"
                     /score="."
                     /source="Prodigal:002006"
                     /type="CDS"
     CDS             115214..116260
                     /accession="BART_00074"
                     /name="ugpC"
                     /phase=0
                     /product="sn-glycerol-3-phosphate import ATP-binding prote
                     in UgpC"
                     /score="."
                     /source="Prodigal:002006"
                     /type="CDS"
     CDS             complement(117119..118039)
                     /accession="BART_00075"
                     /name="BART_00075"
                     /phase=0
                     /product="putative periplasmic iron-binding protein"
                     /score="."
                     /source="Prodigal:002006"
                     /type="CDS"
     CDS             complement(118050..118919)
                     /accession="BART_00076"
                     /name="mntC"
                     /phase=0
                     /product="Manganese transport system membrane protein MntC
                     "
                     /score="."
                     /source="Prodigal:002006"
                     /type="CDS"
     CDS             complement(118923..119675)
                     /accession="BART_00077"
                     /name="scaC"
                     /phase=0
                     /product="Manganese import ATP-binding protein ScaC"
                     /score="."
                     /source="Prodigal:002006"
                     /type="CDS"
     CDS             120365..120589
                     /accession="BART_00078"
                     /name="nrdH"
                     /phase=0
                     /product="Glutaredoxin-like protein NrdH"
                     /score="."
                     /source="Prodigal:002006"
                     /type="CDS"
     CDS             120589..120987
                     /accession="BART_00079"
                     /name="nrdI"
                     /phase=0
                     /product="Protein NrdI"
                     /score="."
                     /source="Prodigal:002006"
                     /type="CDS"
     CDS             120969..123119
                     /accession="BART_00080"
                     /name="nrdE2"
                     /phase=0
                     /product="Ribonucleoside-diphosphate reductase subunit alp
                     ha 2"
                     /score="."
                     /source="Prodigal:002006"
                     /type="CDS"
     CDS             123131..124105
                     /accession="BART_00081"
                     /name="nrdF2"
                     /phase=0
                     /product="Ribonucleoside-diphosphate reductase subunit bet
                     a nrdF2"
                     /score="."
                     /source="Prodigal:002006"
                     /type="CDS"
     CDS             complement(124102..124968)
                     /accession="BART_00082"
                     /name="prmC_1"
                     /phase=0
                     /product="Release factor glutamine methyltransferase"
                     /score="."
                     /source="Prodigal:002006"
                     /type="CDS"
     CDS             complement(124965..126044)
                     /accession="BART_00083"
                     /name="prfA"
                     /phase=0
                     /product="Peptide chain release factor RF1"
                     /score="."
                     /source="Prodigal:002006"
                     /type="CDS"
     CDS             complement(126236..126655)
                     /accession="BART_00084"
                     /name="fur"
                     /phase=0
                     /product="Ferric uptake regulation protein"
                     /score="."
                     /source="Prodigal:002006"
                     /type="CDS"
     CDS             complement(126670..129387)
                     /accession="BART_00085"
                     /name="secA"
                     /phase=0
                     /product="Protein translocase subunit SecA"
                     /score="."
                     /source="Prodigal:002006"
                     /type="CDS"
     CDS             129810..130763
                     /accession="BART_00086"
                     /name="prsA"
                     /phase=0
                     /product="Foldase protein PrsA"
                     /score="."
                     /source="Prodigal:002006"
                     /type="CDS"
     CDS             130892..132124
                     /accession="BART_00087"
                     /name="oat2"
                     /phase=0
                     /product="Glutamate N-acetyltransferase 2"
                     /score="."
                     /source="Prodigal:002006"
                     /type="CDS"
     CDS             132256..132669
                     /accession="BART_00088"
                     /name="mutT"
                     /phase=0
                     /product="8-oxo-dGTP diphosphatase"
                     /score="."
                     /source="Prodigal:002006"
                     /type="CDS"
     CDS             complement(133342..134220)
                     /accession="BART_00089"
                     /name="BART_00089"
                     /phase=0
                     /product="hypothetical protein"
                     /score="."
                     /source="Prodigal:002006"
                     /type="CDS"
     CDS             complement(134382..135749)
                     /accession="BART_00090"
                     /name="pepA"
                     /phase=0
                     /product="cytosol aminopeptidase"
                     /score="."
                     /source="Prodigal:002006"
                     /type="CDS"
     CDS             complement(135763..136761)
                     /accession="BART_00091"
                     /name="coaA"
                     /phase=0
                     /product="Pantothenate kinase"
                     /score="."
                     /source="Prodigal:002006"
                     /type="CDS"
     CDS             complement(136767..137756)
                     /accession="BART_00092"
                     /name="ansZ"
                     /phase=0
                     /product="L-asparaginase 2"
                     /score="."
                     /source="Prodigal:002006"
                     /type="CDS"
     CDS             137975..138556
                     /accession="BART_00093"
                     /name="hslV"
                     /phase=0
                     /product="ATP-dependent protease subunit HslV"
                     /score="."
                     /source="Prodigal:002006"
                     /type="CDS"
     CDS             138557..139867
                     /accession="BART_00094"
                     /name="hslU"
                     /phase=0
                     /product="ATP-dependent protease ATPase subunit HslU"
                     /score="."
                     /source="Prodigal:002006"
                     /type="CDS"
     CDS             complement(139885..140895)
                     /accession="BART_00095"
                     /name="rsmC"
                     /phase=0
                     /product="Ribosomal RNA small subunit methyltransferase C"
                     /score="."
                     /source="Prodigal:002006"
                     /type="CDS"
     CDS             complement(140954..143149)
                     /accession="BART_00096"
                     /name="pnp"
                     /phase=0
                     /product="Polyribonucleotide nucleotidyltransferase"
                     /score="."
                     /source="Prodigal:002006"
                     /type="CDS"
     CDS             complement(143400..143669)
                     /accession="BART_00097"
                     /name="rpsO"
                     /phase=0
                     /product="30S ribosomal protein S15"
                     /score="."
                     /source="Prodigal:002006"
                     /type="CDS"
     CDS             143983..145611
                     /accession="BART_00098"
                     /name="entS_1"
                     /phase=0
                     /product="Enterobactin exporter EntS"
                     /score="."
                     /source="Prodigal:002006"
                     /type="CDS"
     CDS             complement(146059..147021)
                     /accession="BART_00099"
                     /name="truB"
                     /phase=0
                     /product="tRNA pseudouridine synthase B"
                     /score="."
                     /source="Prodigal:002006"
                     /type="CDS"
     CDS             complement(147026..147430)
                     /accession="BART_00100"
                     /name="rbfA"
                     /phase=0
                     /product="Ribosome-binding factor A"
                     /score="."
                     /source="Prodigal:002006"
                     /type="CDS"
     CDS             complement(147557..150085)
                     /accession="BART_00101"
                     /name="infB"
                     /phase=0
                     /product="Translation initiation factor IF-2"
                     /score="."
                     /source="Prodigal:002006"
                     /type="CDS"
     CDS             complement(150082..150717)
                     /accession="BART_00102"
                     /name="BART_00102"
                     /phase=0
                     /product="hypothetical protein"
                     /score="."
                     /source="Prodigal:002006"
                     /type="CDS"
     CDS             complement(150718..152349)
                     /accession="BART_00103"
                     /name="nusA"
                     /phase=0
                     /product="Transcription termination/antitermination protei
                     n NusA"
                     /score="."
                     /source="Prodigal:002006"
                     /type="CDS"
     CDS             complement(152397..153023)
                     /accession="BART_00104"
                     /name="rimP"
                     /phase=0
                     /product="Ribosome maturation factor RimP"
                     /score="."
                     /source="Prodigal:002006"
                     /type="CDS"
     CDS             complement(153175..153927)
                     /accession="BART_00105"
                     /name="trmB"
                     /phase=0
                     /product="tRNA (guanine-N(7)-)-methyltransferase"
                     /score="."
                     /source="Prodigal:002006"
                     /type="CDS"
     CDS             complement(153873..155141)
                     /accession="BART_00106"
                     /name="metK"
                     /phase=0
                     /product="S-adenosylmethionine synthase"
                     /score="."
                     /source="Prodigal:002006"
                     /type="CDS"
     CDS             complement(155273..155686)
                     /accession="BART_00107"
                     /name="BART_00107"
                     /phase=0
                     /product="hypothetical protein"
                     /score="."
                     /source="Prodigal:002006"
                     /type="CDS"
     CDS             complement(155836..157452)
                     /accession="BART_00108"
                     /name="lnt"
                     /phase=0
                     /product="Apolipoprotein N-acyltransferase"
                     /score="."
                     /source="Prodigal:002006"
                     /type="CDS"
     CDS             complement(157433..158458)
                     /accession="BART_00109"
                     /name="corC"
                     /phase=0
                     /product="Magnesium and cobalt efflux protein CorC"
                     /score="."
                     /source="Prodigal:002006"
                     /type="CDS"
     CDS             complement(158544..159035)
                     /accession="BART_00110"
                     /name="ybeY"
                     /phase=0
                     /product="Endoribonuclease YbeY"
                     /score="."
                     /source="Prodigal:002006"
                     /type="CDS"
     CDS             complement(159032..160189)
                     /accession="BART_00111"
                     /name="BART_00111"
                     /phase=0
                     /product="PhoH-like protein"
                     /score="."
                     /source="Prodigal:002006"
                     /type="CDS"
     CDS             complement(160319..161695)
                     /accession="BART_00112"
                     /name="miaB"
                     /phase=0
                     /product="tRNA-2-methylthio-N(6)-dimethylallyladenosine sy
                     nthase"
                     /score="."
                     /source="Prodigal:002006"
                     /type="CDS"
     CDS             complement(161732..162217)
                     /accession="BART_00113"
                     /name="rimI"
                     /phase=0
                     /product="[Ribosomal protein S18]-alanine N-acetyltransfer
                     ase"
                     /score="."
                     /source="Prodigal:002006"
                     /type="CDS"
     CDS             complement(162210..162902)
                     /accession="BART_00114"
                     /name="OSGEPL1"
                     /phase=0
                     /product="tRNA N6-adenosine threonylcarbamoyltransferase, 
                     mitochondrial"
                     /score="."
                     /source="Prodigal:002006"
                     /type="CDS"
     CDS             complement(163613..164641)
                     /accession="BART_00115"
                     /name="BART_00115"
                     /phase=0
                     /product="hypothetical protein"
                     /score="."
                     /source="Prodigal:002006"
                     /type="CDS"
     CDS             complement(164691..165314)
                     /accession="BART_00116"
                     /name="recR"
                     /phase=0
                     /product="Recombination protein RecR"
                     /score="."
                     /source="Prodigal:002006"
                     /type="CDS"
     CDS             complement(165314..165637)
                     /accession="BART_00117"
                     /name="ybaB"
                     /phase=0
                     /product="Nucleoid-associated protein YbaB"
                     /score="."
                     /source="Prodigal:002006"
                     /type="CDS"
     CDS             complement(165652..167592)
                     /accession="BART_00118"
                     /name="BART_00118"
                     /phase=0
                     /product="hypothetical protein"
                     /score="."
                     /source="Prodigal:002006"
                     /type="CDS"
     misc_RNA        complement(167816..167913)
                     /accession="RF00169"
                     /name="RF00169"
                     /phase="."
                     /product="Bacteria_small_SRP"
                     /score="58.8"
                     /source="Infernal:001001"
                     /type="misc_RNA"
     CDS             complement(168130..168534)
                     /accession="BART_00120"
                     /name="BART_00120"
                     /phase=0
                     /product="hypothetical protein"
                     /score="."
                     /source="Prodigal:002006"
                     /type="CDS"
     CDS             complement(169077..169940)
                     /accession="BART_00121"
                     /name="pheA"
                     /phase=0
                     /product="Bifunctional chorismate mutase/prephenate dehydr
                     atase"
                     /score="."
                     /source="Prodigal:002006"
                     /type="CDS"
     CDS             complement(169937..170668)
                     /accession="BART_00122"
                     /name="kdsB"
                     /phase=0
                     /product="3-deoxy-manno-octulosonate cytidylyltransferase"
                     /score="."
                     /source="Prodigal:002006"
                     /type="CDS"
     CDS             170773..171336
                     /accession="BART_00123"
                     /name="BART_00123"
                     /phase=0
                     /product="hypothetical protein"
                     /score="."
                     /source="Prodigal:002006"
                     /type="CDS"
     CDS             complement(172218..172991)
                     /accession="BART_00124"
                     /name="moeZ"
                     /phase=0
                     /product="putative adenylyltransferase/sulfurtransferase M
                     oeZ"
                     /score="."
                     /source="Prodigal:002006"
                     /type="CDS"
     CDS             173079..174017
                     /accession="BART_00125"
                     /name="gshB"
                     /phase=0
                     /product="Glutathione synthetase"
                     /score="."
                     /source="Prodigal:002006"
                     /type="CDS"
     CDS             174159..175205
                     /accession="BART_00126"
                     /name="pstS"
                     /phase=0
                     /product="Phosphate-binding protein PstS"
                     /score="."
                     /source="Prodigal:002006"
                     /type="CDS"
     CDS             175269..176729
                     /accession="BART_00127"
                     /name="BART_00127"
                     /phase=0
                     /product="hypothetical protein"
                     /score="."
                     /source="Prodigal:002006"
                     /type="CDS"
     CDS             176726..178015
                     /accession="BART_00128"
                     /name="BART_00128"
                     /phase=0
                     /product="hypothetical protein"
                     /score="."
                     /source="Prodigal:002006"
                     /type="CDS"
     CDS             178067..178825
                     /accession="BART_00129"
                     /name="pstB"
                     /phase=0
                     /product="Phosphate import ATP-binding protein PstB"
                     /score="."
                     /source="Prodigal:002006"
                     /type="CDS"
     CDS             178847..179569
                     /accession="BART_00130"
                     /name="phoU"
                     /phase=0
                     /product="Phosphate-specific transport system accessory pr
                     otein PhoU"
                     /score="."
                     /source="Prodigal:002006"
                     /type="CDS"
     CDS             180136..180972
                     /accession="BART_00131"
                     /name="BART_00131"
                     /phase=0
                     /product="hypothetical protein"
                     /score="."
                     /source="Prodigal:002006"
                     /type="CDS"
     CDS             181150..182397
                     /accession="BART_00132"
                     /name="BART_00132"
                     /phase=0
                     /product="Aminopeptidase T"
                     /score="."
                     /source="Prodigal:002006"
                     /type="CDS"
     CDS             182681..183556
                     /accession="BART_00133"
                     /name="mutM"
                     /phase=0
                     /product="Formamidopyrimidine-DNA glycosylase"
                     /score="."
                     /source="Prodigal:002006"
                     /type="CDS"
     CDS             183642..185036
                     /accession="BART_00134"
                     /name="dapE_1"
                     /phase=0
                     /product="Succinyl-diaminopimelate desuccinylase"
                     /score="."
                     /source="Prodigal:002006"
                     /type="CDS"
     CDS             185029..185649
                     /accession="BART_00135"
                     /name="rnd_1"
                     /phase=0
                     /product="Ribonuclease D"
                     /score="."
                     /source="Prodigal:002006"
                     /type="CDS"
     CDS             186990..187319
                     /accession="BART_00136"
                     /name="BART_00136"
                     /phase=0
                     /product="hypothetical protein"
                     /score="."
                     /source="Prodigal:002006"
                     /type="CDS"
     CDS             188693..189538
                     /accession="BART_00137"
                     /name="BART_00137"
                     /phase=0
                     /product="hypothetical protein"
                     /score="."
                     /source="Prodigal:002006"
                     /type="CDS"
     CDS             189876..190712
                     /accession="BART_00138"
                     /name="BART_00138"
                     /phase=0
                     /product="hypothetical protein"
                     /score="."
                     /source="Prodigal:002006"
                     /type="CDS"
     CDS             192481..192714
                     /accession="BART_00139"
                     /name="BART_00139"
                     /phase=0
                     /product="hypothetical protein"
                     /score="."
                     /source="Prodigal:002006"
                     /type="CDS"
     CDS             193017..193403
                     /accession="BART_00140"
                     /name="BART_00140"
                     /phase=0
                     /product="hypothetical protein"
                     /score="."
                     /source="Prodigal:002006"
                     /type="CDS"
     CDS             194511..196169
                     /accession="BART_00141"
                     /name="BART_00141"
                     /phase=0
                     /product="hypothetical protein"
                     /score="."
                     /source="Prodigal:002006"
                     /type="CDS"
     CDS             196420..199335
                     /accession="BART_00142"
                     /name="ileS"
                     /phase=0
                     /product="Isoleucine--tRNA ligase"
                     /score="."
                     /source="Prodigal:002006"
                     /type="CDS"
     CDS             199515..199985
                     /accession="BART_00143"
                     /name="BART_00143"
                     /phase=0
                     /product="hypothetical protein"
                     /score="."
                     /source="Prodigal:002006"
                     /type="CDS"
     CDS             complement(200644..201090)
                     /accession="BART_00144"
                     /name="tadA"
                     /phase=0
                     /product="tRNA-specific adenosine deaminase"
                     /score="."
                     /source="Prodigal:002006"
                     /type="CDS"
     CDS             201358..202758
                     /accession="BART_00145"
                     /name="BART_00145"
                     /phase=0
                     /product="hypothetical protein"
                     /score="."
                     /source="Prodigal:002006"
                     /type="CDS"
     CDS             202739..203305
                     /accession="BART_00146"
                     /name="rsmD"
                     /phase=0
                     /product="Ribosomal RNA small subunit methyltransferase D"
                     /score="."
                     /source="Prodigal:002006"
                     /type="CDS"
     CDS             204024..204470
                     /accession="BART_00147"
                     /name="BART_00147"
                     /phase=0
                     /product="hypothetical protein"
                     /score="."
                     /source="Prodigal:002006"
                     /type="CDS"
     CDS             205041..206372
                     /accession="BART_00148"
                     /name="pmbA"
                     /phase=0
                     /product="Metalloprotease PmbA"
                     /score="."
                     /source="Prodigal:002006"
                     /type="CDS"
     CDS             206359..207162
                     /accession="BART_00149"
                     /name="cysQ"
                     /phase=0
                     /product="3'(2'),5'-bisphosphate nucleotidase CysQ"
                     /score="."
                     /source="Prodigal:002006"
                     /type="CDS"
     CDS             207209..207454
                     /accession="BART_00150"
                     /name="BART_00150"
                     /phase=0
                     /product="hypothetical protein"
                     /score="."
                     /source="Prodigal:002006"
                     /type="CDS"
     CDS             208682..210004
                     /accession="BART_00151"
                     /name="waaA"
                     /phase=0
                     /product="3-deoxy-D-manno-octulosonic acid transferase"
                     /score="."
                     /source="Prodigal:002006"
                     /type="CDS"
     CDS             209994..211034
                     /accession="BART_00152"
                     /name="lpxK"
                     /phase=0
                     /product="Tetraacyldisaccharide 4'-kinase"
                     /score="."
                     /source="Prodigal:002006"
                     /type="CDS"
     CDS             complement(211054..211290)
                     /accession="BART_00153"
                     /name="BART_00153"
                     /phase=0
                     /product="hypothetical protein"
                     /score="."
                     /source="Prodigal:002006"
                     /type="CDS"
     CDS             complement(211398..213248)
                     /accession="BART_00154"
                     /name="mutL"
                     /phase=0
                     /product="DNA mismatch repair protein MutL"
                     /score="."
                     /source="Prodigal:002006"
                     /type="CDS"
     CDS             213521..214609
                     /accession="BART_00155"
                     /name="dcd"
                     /phase=0
                     /product="dCTP deaminase, dUMP-forming"
                     /score="."
                     /source="Prodigal:002006"
                     /type="CDS"
     CDS             215595..216755
                     /accession="BART_00156"
                     /name="lldD"
                     /phase=0
                     /product="L-lactate dehydrogenase"
                     /score="."
                     /source="Prodigal:002006"
                     /type="CDS"
     CDS             complement(220144..220371)
                     /accession="BART_00157"
                     /name="BART_00157"
                     /phase=0
                     /product="hypothetical protein"
                     /score="."
                     /source="Prodigal:002006"
                     /type="CDS"
     CDS             complement(220368..221030)
                     /accession="BART_00158"
                     /name="BART_00158"
                     /phase=0
                     /product="hypothetical protein"
                     /score="."
                     /source="Prodigal:002006"
                     /type="CDS"
     tRNA            complement(222394..222469)
                     /accession="BART_00159"
                     /name="BART_00159"
                     /phase="."
                     /product="tRNA-Thr(cgt)"
                     /score="."
                     /source="Aragorn:001002"
                     /type="tRNA"
     CDS             complement(223907..224245)
                     /accession="BART_00160"
                     /name="BART_00160"
                     /phase=0
                     /product="hypothetical protein"
                     /score="."
                     /source="Prodigal:002006"
                     /type="CDS"
     CDS             224429..225856
                     /accession="BART_00161"
                     /name="aroP"
                     /phase=0
                     /product="Aromatic amino acid transport protein AroP"
                     /score="."
                     /source="Prodigal:002006"
                     /type="CDS"
     CDS             225898..226578
                     /accession="BART_00162"
                     /name="bioM"
                     /phase=0
                     /product="Biotin transport ATP-binding protein BioM"
                     /score="."
                     /source="Prodigal:002006"
                     /type="CDS"
     CDS             226575..227213
                     /accession="BART_00163"
                     /name="ecfT"
                     /phase=0
                     /product="Energy-coupling factor transporter transmembrane
                      protein EcfT"
                     /score="."
                     /source="Prodigal:002006"
                     /type="CDS"
     CDS             227228..227782
                     /accession="BART_00164"
                     /name="bioY_1"
                     /phase=0
                     /product="Biotin transporter BioY"
                     /score="."
                     /source="Prodigal:002006"
                     /type="CDS"
     CDS             227915..228469
                     /accession="BART_00165"
                     /name="bioY_2"
                     /phase=0
                     /product="Biotin transporter BioY"
                     /score="."
                     /source="Prodigal:002006"
                     /type="CDS"
     CDS             228870..229178
                     /accession="BART_00166"
                     /name="BART_00166"
                     /phase=0
                     /product="hypothetical protein"
                     /score="."
                     /source="Prodigal:002006"
                     /type="CDS"
     tRNA            complement(230230..230305)
                     /accession="BART_00167"
                     /name="BART_00167"
                     /phase="."
                     /product="tRNA-Phe(gaa)"
                     /score="."
                     /source="Aragorn:001002"
                     /type="tRNA"
     CDS             230707..231870
                     /accession="BART_00168"
                     /name="serC"
                     /phase=0
                     /product="Phosphoserine aminotransferase"
                     /score="."
                     /source="Prodigal:002006"
                     /type="CDS"
     CDS             232249..233538
                     /accession="BART_00169"
                     /name="purA"
                     /phase=0
                     /product="Adenylosuccinate synthetase"
                     /score="."
                     /source="Prodigal:002006"
                     /type="CDS"
     CDS             233701..235197
                     /accession="BART_00170"
                     /name="BART_00170"
                     /phase=0
                     /product="hypothetical protein"
                     /score="."
                     /source="Prodigal:002006"
                     /type="CDS"
     CDS             complement(235388..236272)
                     /accession="BART_00171"
                     /name="rpoH_1"
                     /phase=0
                     /product="RNA polymerase sigma factor RpoH"
                     /score="."
                     /source="Prodigal:002006"
                     /type="CDS"
     CDS             complement(236421..237425)
                     /accession="BART_00172"
                     /name="rluD"
                     /phase=0
                     /product="Ribosomal large subunit pseudouridine synthase D
                     "
                     /score="."
                     /source="Prodigal:002006"
                     /type="CDS"
     CDS             complement(237455..238885)
                     /accession="BART_00173"
                     /name="ald"
                     /phase=0
                     /product="3-succinoylsemialdehyde-pyridine dehydrogenase"
                     /score="."
                     /source="Prodigal:002006"
                     /type="CDS"
     CDS             239348..241933
                     /accession="BART_00174"
                     /name="BART_00174"
                     /phase=0
                     /product="hypothetical protein"
                     /score="."
                     /source="Prodigal:002006"
                     /type="CDS"
     CDS             243041..244741
                     /accession="BART_00175"
                     /name="rcsC_1"
                     /phase=0
                     /product="Sensor histidine kinase RcsC"
                     /score="."
                     /source="Prodigal:002006"
                     /type="CDS"
     CDS             complement(244760..245170)
                     /accession="BART_00176"
                     /name="mscL"
                     /phase=0
                     /product="Large-conductance mechanosensitive channel"
                     /score="."
                     /source="Prodigal:002006"
                     /type="CDS"
     CDS             246016..246306
                     /accession="BART_00177"
                     /name="BART_00177"
                     /phase=0
                     /product="hypothetical protein"
                     /score="."
                     /source="Prodigal:002006"
                     /type="CDS"
     CDS             246749..247831
                     /accession="BART_00178"
                     /name="pyrD"
                     /phase=0
                     /product="Dihydroorotate dehydrogenase (quinone)"
                     /score="."
                     /source="Prodigal:002006"
                     /type="CDS"
     tRNA            247968..248044
                     /accession="BART_00179"
                     /name="BART_00179"
                     /phase="."
                     /product="tRNA-His(gtg)"
                     /score="."
                     /source="Aragorn:001002"
                     /type="tRNA"
     CDS             248932..249057
                     /accession="BART_00180"
                     /name="BART_00180"
                     /phase=0
                     /product="hypothetical protein"
                     /score="."
                     /source="Prodigal:002006"
                     /type="CDS"
     CDS             249093..249428
                     /accession="BART_00181"
                     /name="BART_00181"
                     /phase=0
                     /product="hypothetical protein"
                     /score="."
                     /source="Prodigal:002006"
                     /type="CDS"
     CDS             249443..250576
                     /accession="BART_00182"
                     /name="pbuE"
                     /phase=0
                     /product="Purine efflux pump PbuE"
                     /score="."
                     /source="Prodigal:002006"
                     /type="CDS"
     CDS             251292..251642
                     /accession="BART_00183"
                     /name="BART_00183"
                     /phase=0
                     /product="hypothetical protein"
                     /score="."
                     /source="Prodigal:002006"
                     /type="CDS"
     CDS             251699..252202
                     /accession="BART_00184"
                     /name="BART_00184"
                     /phase=0
                     /product="hypothetical protein"
                     /score="."
                     /source="Prodigal:002006"
                     /type="CDS"
     CDS             252503..252670
                     /accession="BART_00185"
                     /name="BART_00185"
                     /phase=0
                     /product="hypothetical protein"
                     /score="."
                     /source="Prodigal:002006"
                     /type="CDS"
     CDS             252670..252855
                     /accession="BART_00186"
                     /name="BART_00186"
                     /phase=0
                     /product="hypothetical protein"
                     /score="."
                     /source="Prodigal:002006"
                     /type="CDS"
     CDS             complement(253182..254402)
                     /accession="BART_00187"
                     /name="entS_2"
                     /phase=0
                     /product="Enterobactin exporter EntS"
                     /score="."
                     /source="Prodigal:002006"
                     /type="CDS"
     CDS             complement(254413..255834)
                     /accession="BART_00188"
                     /name="BART_00188"
                     /phase=0
                     /product="hypothetical protein"
                     /score="."
                     /source="Prodigal:002006"
                     /type="CDS"
     CDS             256512..256901
                     /accession="BART_00189"
                     /name="BART_00189"
                     /phase=0
                     /product="hypothetical protein"
                     /score="."
                     /source="Prodigal:002006"
                     /type="CDS"
     CDS             complement(257114..257335)
                     /accession="BART_00190"
                     /name="BART_00190"
                     /phase=0
                     /product="hypothetical protein"
                     /score="."
                     /source="Prodigal:002006"
                     /type="CDS"
     CDS             257502..258845
                     /accession="BART_00191"
                     /name="mdtK"
                     /phase=0
                     /product="Multidrug resistance protein MdtK"
                     /score="."
                     /source="Prodigal:002006"
                     /type="CDS"
     CDS             259876..261771
                     /accession="BART_00192"
                     /name="BART_00192"
                     /phase=0
                     /product="hypothetical protein"
                     /score="."
                     /source="Prodigal:002006"
                     /type="CDS"
     CDS             261800..265003
                     /accession="BART_00193"
                     /name="BART_00193"
                     /phase=0
                     /product="hypothetical protein"
                     /score="."
                     /source="Prodigal:002006"
                     /type="CDS"
     CDS             265148..265333
                     /accession="BART_00194"
                     /name="BART_00194"
                     /phase=0
                     /product="hypothetical protein"
                     /score="."
                     /source="Prodigal:002006"
                     /type="CDS"
     CDS             265345..265623
                     /accession="BART_00195"
                     /name="BART_00195"
                     /phase=0
                     /product="hypothetical protein"
                     /score="."
                     /source="Prodigal:002006"
                     /type="CDS"
     CDS             266270..266440
                     /accession="BART_00196"
                     /name="BART_00196"
                     /phase=0
                     /product="hypothetical protein"
                     /score="."
                     /source="Prodigal:002006"
                     /type="CDS"
     CDS             266975..267097
                     /accession="BART_00197"
                     /name="BART_00197"
                     /phase=0
                     /product="hypothetical protein"
                     /score="."
                     /source="Prodigal:002006"
                     /type="CDS"
     CDS             267163..268413
                     /accession="BART_00198"
                     /name="BART_00198"
                     /phase=0
                     /product="hypothetical protein"
                     /score="."
                     /source="Prodigal:002006"
                     /type="CDS"
     CDS             268416..268637
                     /accession="BART_00199"
                     /name="BART_00199"
                     /phase=0
                     /product="hypothetical protein"
                     /score="."
                     /source="Prodigal:002006"
                     /type="CDS"
     CDS             269215..269586
                     /accession="BART_00200"
                     /name="BART_00200"
                     /phase=0
                     /product="hypothetical protein"
                     /score="."
                     /source="Prodigal:002006"
                     /type="CDS"
     CDS             269662..269871
                     /accession="BART_00201"
                     /name="BART_00201"
                     /phase=0
                     /product="hypothetical protein"
                     /score="."
                     /source="Prodigal:002006"
                     /type="CDS"
     CDS             269856..271625
                     /accession="BART_00202"
                     /name="lysA_1"
                     /phase=0
                     /product="Diaminopimelate decarboxylase"
                     /score="."
                     /source="Prodigal:002006"
                     /type="CDS"
     CDS             272273..273700
                     /accession="BART_00203"
                     /name="puuA"
                     /phase=0
                     /product="Gamma-glutamylputrescine synthetase PuuA"
                     /score="."
                     /source="Prodigal:002006"
                     /type="CDS"
     CDS             273712..274995
                     /accession="BART_00204"
                     /name="puuB"
                     /phase=0
                     /product="Gamma-glutamylputrescine oxidoreductase"
                     /score="."
                     /source="Prodigal:002006"
                     /type="CDS"
     CDS             275116..276591
                     /accession="BART_00205"
                     /name="zwf"
                     /phase=0
                     /product="Glucose-6-phosphate 1-dehydrogenase"
                     /score="."
                     /source="Prodigal:002006"
                     /type="CDS"
     CDS             276609..277361
                     /accession="BART_00206"
                     /name="pgl"
                     /phase=0
                     /product="6-phosphogluconolactonase"
                     /score="."
                     /source="Prodigal:002006"
                     /type="CDS"
     CDS             277420..279243
                     /accession="BART_00207"
                     /name="edd"
                     /phase=0
                     /product="Phosphogluconate dehydratase"
                     /score="."
                     /source="Prodigal:002006"
                     /type="CDS"
     CDS             complement(279309..280208)
                     /accession="BART_00208"
                     /name="folD"
                     /phase=0
                     /product="Bifunctional protein FolD protein"
                     /score="."
                     /source="Prodigal:002006"
                     /type="CDS"
     CDS             280525..282405
                     /accession="BART_00209"
                     /name="BART_00209"
                     /phase=0
                     /product="hypothetical protein"
                     /score="."
                     /source="Prodigal:002006"
                     /type="CDS"
     CDS             complement(282722..282865)
                     /accession="BART_00210"
                     /name="BART_00210"
                     /phase=0
                     /product="hypothetical protein"
                     /score="."
                     /source="Prodigal:002006"
                     /type="CDS"
     CDS             283098..283841
                     /accession="BART_00211"
                     /name="rsmE"
                     /phase=0
                     /product="Ribosomal RNA small subunit methyltransferase E"
                     /score="."
                     /source="Prodigal:002006"
                     /type="CDS"
     CDS             283910..285283
                     /accession="BART_00212"
                     /name="egtA"
                     /phase=0
                     /product="Glutamate--cysteine ligase EgtA"
                     /score="."
                     /source="Prodigal:002006"
                     /type="CDS"
     CDS             complement(286188..286388)
                     /accession="BART_00213"
                     /name="BART_00213"
                     /phase=0
                     /product="hypothetical protein"
                     /score="."
                     /source="Prodigal:002006"
                     /type="CDS"
     CDS             287126..288481
                     /accession="BART_00214"
                     /name="tcyP"
                     /phase=0
                     /product="L-cystine uptake protein TcyP"
                     /score="."
                     /source="Prodigal:002006"
                     /type="CDS"
     CDS             complement(288489..289367)
                     /accession="BART_00215"
                     /name="BART_00215"
                     /phase=0
                     /product="hypothetical protein"
                     /score="."
                     /source="Prodigal:002006"
                     /type="CDS"
     CDS             289565..290353
                     /accession="BART_00216"
                     /name="BART_00216"
                     /phase=0
                     /product="hypothetical protein"
                     /score="."
                     /source="Prodigal:002006"
                     /type="CDS"
     CDS             290400..290645
                     /accession="BART_00217"
                     /name="grxC"
                     /phase=0
                     /product="Glutaredoxin 3"
                     /score="."
                     /source="Prodigal:002006"
                     /type="CDS"
     CDS             complement(290693..291436)
                     /accession="BART_00218"
                     /name="ubiG"
                     /phase=0
                     /product="Ubiquinone biosynthesis O-methyltransferase"
                     /score="."
                     /source="Prodigal:002006"
                     /type="CDS"
     CDS             291620..292876
                     /accession="BART_00219"
                     /name="BART_00219"
                     /phase=0
                     /product="Aspartate kinase"
                     /score="."
                     /source="Prodigal:002006"
                     /type="CDS"
     CDS             293418..293522
                     /accession="BART_00220"
                     /name="BART_00220"
                     /phase=0
                     /product="hypothetical protein"
                     /score="."
                     /source="Prodigal:002006"
                     /type="CDS"
     CDS             293649..294035
                     /accession="BART_00221"
                     /name="tmk_1"
                     /phase=0
                     /product="Thymidylate kinase"
                     /score="."
                     /source="Prodigal:002006"
                     /type="CDS"
     CDS             complement(294641..296002)
                     /accession="BART_00222"
                     /name="nhaA"
                     /phase=0
                     /product="Na(+)/H(+) antiporter NhaA"
                     /score="."
                     /source="Prodigal:002006"
                     /type="CDS"
     CDS             complement(296153..297859)
                     /accession="BART_00223"
                     /name="BART_00223"
                     /phase=0
                     /product="hypothetical protein"
                     /score="."
                     /source="Prodigal:002006"
                     /type="CDS"
     CDS             298135..299907
                     /accession="BART_00224"
                     /name="BART_00224"
                     /phase=0
                     /product="hypothetical protein"
                     /score="."
                     /source="Prodigal:002006"
                     /type="CDS"
     CDS             300363..301034
                     /accession="BART_00225"
                     /name="BART_00225"
                     /phase=0
                     /product="hypothetical protein"
                     /score="."
                     /source="Prodigal:002006"
                     /type="CDS"
     CDS             301039..302463
                     /accession="BART_00226"
                     /name="der"
                     /phase=0
                     /product="GTPase Der"
                     /score="."
                     /source="Prodigal:002006"
                     /type="CDS"
     CDS             303642..304076
                     /accession="BART_00227"
                     /name="BART_00227"
                     /phase=0
                     /product="hypothetical protein"
                     /score="."
                     /source="Prodigal:002006"
                     /type="CDS"
     CDS             304057..304842
                     /accession="BART_00228"
                     /name="atpB"
                     /phase=0
                     /product="ATP synthase subunit a"
                     /score="."
                     /source="Prodigal:002006"
                     /type="CDS"
     CDS             304896..305126
                     /accession="BART_00229"
                     /name="atpE"
                     /phase=0
                     /product="ATP synthase subunit c"
                     /score="."
                     /source="Prodigal:002006"
                     /type="CDS"
     CDS             305254..305820
                     /accession="BART_00230"
                     /name="atpF_1"
                     /phase=0
                     /product="ATP synthase subunit b"
                     /score="."
                     /source="Prodigal:002006"
                     /type="CDS"
     CDS             305830..306324
                     /accession="BART_00231"
                     /name="atpF_2"
                     /phase=0
                     /product="ATP synthase subunit b"
                     /score="."
                     /source="Prodigal:002006"
                     /type="CDS"
     CDS             complement(306404..306814)
                     /accession="BART_00232"
                     /name="BART_00232"
                     /phase=0
                     /product="hypothetical protein"
                     /score="."
                     /source="Prodigal:002006"
                     /type="CDS"
     CDS             complement(307154..307600)
                     /accession="BART_00233"
                     /name="BART_00233"
                     /phase=0
                     /product="hypothetical protein"
                     /score="."
                     /source="Prodigal:002006"
                     /type="CDS"
     CDS             308535..309599
                     /accession="BART_00234"
                     /name="BART_00234"
                     /phase=0
                     /product="Nitronate monooxygenase"
                     /score="."
                     /source="Prodigal:002006"
                     /type="CDS"
     CDS             309577..310791
                     /accession="BART_00235"
                     /name="BART_00235"
                     /phase=0
                     /product="hypothetical protein"
                     /score="."
                     /source="Prodigal:002006"
                     /type="CDS"
     CDS             310763..312598
                     /accession="BART_00236"
                     /name="BART_00236"
                     /phase=0
                     /product="hypothetical protein"
                     /score="."
                     /source="Prodigal:002006"
                     /type="CDS"
     CDS             313687..313938
                     /accession="BART_00237"
                     /name="BART_00237"
                     /phase=0
                     /product="hypothetical protein"
                     /score="."
                     /source="Prodigal:002006"
                     /type="CDS"
     CDS             complement(315183..315506)
                     /accession="BART_00238"
                     /name="BART_00238"
                     /phase=0
                     /product="hypothetical protein"
                     /score="."
                     /source="Prodigal:002006"
                     /type="CDS"
     CDS             315887..316174
                     /accession="BART_00239"
                     /name="BART_00239"
                     /phase=0
                     /product="hypothetical protein"
                     /score="."
                     /source="Prodigal:002006"
                     /type="CDS"
     CDS             complement(317192..319414)
                     /accession="BART_00240"
                     /name="glyS"
                     /phase=0
                     /product="Glycine--tRNA ligase beta subunit"
                     /score="."
                     /source="Prodigal:002006"
                     /type="CDS"
     CDS             complement(319414..320355)
                     /accession="BART_00241"
                     /name="glyQ"
                     /phase=0
                     /product="Glycine--tRNA ligase alpha subunit"
                     /score="."
                     /source="Prodigal:002006"
                     /type="CDS"
     CDS             complement(320452..322146)
                     /accession="BART_00242"
                     /name="bepA_1"
                     /phase=0
                     /product="Beta-barrel assembly-enhancing protease"
                     /score="."
                     /source="Prodigal:002006"
                     /type="CDS"
     CDS             complement(322241..323257)
                     /accession="BART_00243"
                     /name="ispB"
                     /phase=0
                     /product="Octaprenyl diphosphate synthase"
                     /score="."
                     /source="Prodigal:002006"
                     /type="CDS"
     CDS             323517..324308
                     /accession="BART_00244"
                     /name="yfiC"
                     /phase=0
                     /product="tRNA1(Val) (adenine(37)-N6)-methyltransferase"
                     /score="."
                     /source="Prodigal:002006"
                     /type="CDS"
     CDS             324499..325347
                     /accession="BART_00245"
                     /name="sppA"
                     /phase=0
                     /product="Putative signal peptide peptidase SppA"
                     /score="."
                     /source="Prodigal:002006"
                     /type="CDS"
     CDS             325597..326505
                     /accession="BART_00246"
                     /name="ispE"
                     /phase=0
                     /product="4-diphosphocytidyl-2-C-methyl-D-erythritol kinas
                     e"
                     /score="."
                     /source="Prodigal:002006"
                     /type="CDS"
     CDS             326705..327346
                     /accession="BART_00247"
                     /name="rnhB"
                     /phase=0
                     /product="Ribonuclease HII"
                     /score="."
                     /source="Prodigal:002006"
                     /type="CDS"
     CDS             327343..328305
                     /accession="BART_00248"
                     /name="ywlC"
                     /phase=0
                     /product="Threonylcarbamoyl-AMP synthase"
                     /score="."
                     /source="Prodigal:002006"
                     /type="CDS"
     CDS             328308..329717
                     /accession="BART_00249"
                     /name="BART_00249"
                     /phase=0
                     /product="putative FAD-linked oxidoreductase"
                     /score="."
                     /source="Prodigal:002006"
                     /type="CDS"
     CDS             329862..330386
                     /accession="BART_00250"
                     /name="BART_00250"
                     /phase=0
                     /product="hypothetical protein"
                     /score="."
                     /source="Prodigal:002006"
                     /type="CDS"
     CDS             complement(331237..332511)
                     /accession="BART_00251"
                     /name="purD"
                     /phase=0
                     /product="Phosphoribosylamine--glycine ligase"
                     /score="."
                     /source="Prodigal:002006"
                     /type="CDS"
     CDS             332602..333606
                     /accession="BART_00252"
                     /name="ubiA"
                     /phase=0
                     /product="4-hydroxybenzoate octaprenyltransferase"
                     /score="."
                     /source="Prodigal:002006"
                     /type="CDS"
     CDS             complement(334149..334772)
                     /accession="BART_00253"
                     /name="pdxH"
                     /phase=0
                     /product="Pyridoxine/pyridoxamine 5'-phosphate oxidase"
                     /score="."
                     /source="Prodigal:002006"
                     /type="CDS"
     CDS             335104..336012
                     /accession="BART_00254"
                     /name="cbpA"
                     /phase=0
                     /product="Curved DNA-binding protein"
                     /score="."
                     /source="Prodigal:002006"
                     /type="CDS"
     CDS             336141..336959
                     /accession="BART_00255"
                     /name="fabI_2"
                     /phase=0
                     /product="Enoyl-[acyl-carrier-protein] reductase [NADH] Fa
                     bI"
                     /score="."
                     /source="Prodigal:002006"
                     /type="CDS"
     CDS             337107..338195
                     /accession="BART_00256"
                     /name="aroC"
                     /phase=0
                     /product="Chorismate synthase"
                     /score="."
                     /source="Prodigal:002006"
                     /type="CDS"
     CDS             338211..339314
                     /accession="BART_00257"
                     /name="ribBA"
                     /phase=0
                     /product="Riboflavin biosynthesis protein RibBA"
                     /score="."
                     /source="Prodigal:002006"
                     /type="CDS"
     CDS             339322..339576
                     /accession="BART_00258"
                     /name="xseB"
                     /phase=0
                     /product="Exodeoxyribonuclease 7 small subunit"
                     /score="."
                     /source="Prodigal:002006"
                     /type="CDS"
     CDS             339817..341724
                     /accession="BART_00259"
                     /name="dxs_1"
                     /phase=0
                     /product="1-deoxy-D-xylulose-5-phosphate synthase"
                     /score="."
                     /source="Prodigal:002006"
                     /type="CDS"
     CDS             341740..342483
                     /accession="BART_00260"
                     /name="tlyA"
                     /phase=0
                     /product="16S/23S rRNA (cytidine-2'-O)-methyltransferase T
                     lyA"
                     /score="."
                     /source="Prodigal:002006"
                     /type="CDS"
     CDS             342480..343733
                     /accession="BART_00261"
                     /name="rlmD"
                     /phase=0
                     /product="23S rRNA (uracil(1939)-C(5))-methyltransferase R
                     lmD"
                     /score="."
                     /source="Prodigal:002006"
                     /type="CDS"
     CDS             complement(344293..345708)
                     /accession="BART_00262"
                     /name="tldD"
                     /phase=0
                     /product="Metalloprotease TldD"
                     /score="."
                     /source="Prodigal:002006"
                     /type="CDS"
     CDS             complement(345820..346359)
                     /accession="BART_00263"
                     /name="BART_00263"
                     /phase=0
                     /product="hypothetical protein"
                     /score="."
                     /source="Prodigal:002006"
                     /type="CDS"
     CDS             346798..347733
                     /accession="BART_00264"
                     /name="ctaB"
                     /phase=0
                     /product="Protoheme IX farnesyltransferase"
                     /score="."
                     /source="Prodigal:002006"
                     /type="CDS"
     CDS             347922..348977
                     /accession="BART_00265"
                     /name="ispH"
                     /phase=0
                     /product="4-hydroxy-3-methylbut-2-enyl diphosphate reducta
                     se"
                     /score="."
                     /source="Prodigal:002006"
                     /type="CDS"
     CDS             348977..349936
                     /accession="BART_00266"
                     /name="thrB"
                     /phase=0
                     /product="Homoserine kinase"
                     /score="."
                     /source="Prodigal:002006"
                     /type="CDS"
     CDS             349942..350409
                     /accession="BART_00267"
                     /name="rnhA"
                     /phase=0
                     /product="Ribonuclease HI"
                     /score="."
                     /source="Prodigal:002006"
                     /type="CDS"
     CDS             complement(350438..351316)
                     /accession="BART_00268"
                     /name="BART_00268"
                     /phase=0
                     /product="hypothetical protein"
                     /score="."
                     /source="Prodigal:002006"
                     /type="CDS"
     CDS             351388..351972
                     /accession="BART_00269"
                     /name="BART_00269"
                     /phase=0
                     /product="hypothetical protein"
                     /score="."
                     /source="Prodigal:002006"
                     /type="CDS"
     CDS             complement(352377..355262)
                     /accession="BART_00270"
                     /name="BART_00270"
                     /phase=0
                     /product="hypothetical protein"
                     /score="."
                     /source="Prodigal:002006"
                     /type="CDS"
     CDS             complement(355670..356944)
                     /accession="BART_00271"
                     /name="BART_00271"
                     /phase=0
                     /product="putative zinc protease"
                     /score="."
                     /source="Prodigal:002006"
                     /type="CDS"
     CDS             complement(357029..358426)
                     /accession="BART_00272"
                     /name="thrC"
                     /phase=0
                     /product="Threonine synthase"
                     /score="."
                     /source="Prodigal:002006"
                     /type="CDS"
     CDS             complement(358975..359340)
                     /accession="BART_00273"
                     /name="BART_00273"
                     /phase=0
                     /product="hypothetical protein"
                     /score="."
                     /source="Prodigal:002006"
                     /type="CDS"
     CDS             complement(359541..359903)
                     /accession="BART_00274"
                     /name="BART_00274"
                     /phase=0
                     /product="hypothetical protein"
                     /score="."
                     /source="Prodigal:002006"
                     /type="CDS"
     CDS             complement(360082..360435)
                     /accession="BART_00275"
                     /name="BART_00275"
                     /phase=0
                     /product="hypothetical protein"
                     /score="."
                     /source="Prodigal:002006"
                     /type="CDS"
     CDS             complement(362210..362905)
                     /accession="BART_00276"
                     /name="yieH"
                     /phase=0
                     /product="6-phosphogluconate phosphatase"
                     /score="."
                     /source="Prodigal:002006"
                     /type="CDS"
     CDS             363182..364318
                     /accession="BART_00277"
                     /name="BART_00277"
                     /phase=0
                     /product="hypothetical protein"
                     /score="."
                     /source="Prodigal:002006"
                     /type="CDS"
     CDS             complement(365107..366165)
                     /accession="BART_00278"
                     /name="mutY"
                     /phase=0
                     /product="Adenine DNA glycosylase"
                     /score="."
                     /source="Prodigal:002006"
                     /type="CDS"
     CDS             366353..366871
                     /accession="BART_00279"
                     /name="BART_00279"
                     /phase=0
                     /product="hypothetical protein"
                     /score="."
                     /source="Prodigal:002006"
                     /type="CDS"
     CDS             366957..367613
                     /accession="BART_00280"
                     /name="BART_00280"
                     /phase=0
                     /product="hypothetical protein"
                     /score="."
                     /source="Prodigal:002006"
                     /type="CDS"
     CDS             367804..370470
                     /accession="BART_00281"
                     /name="ppdK"
                     /phase=0
                     /product="Pyruvate, phosphate dikinase"
                     /score="."
                     /source="Prodigal:002006"
                     /type="CDS"
     CDS             370768..371004
                     /accession="BART_00282"
                     /name="BART_00282"
                     /phase=0
                     /product="hypothetical protein"
                     /score="."
                     /source="Prodigal:002006"
                     /type="CDS"
     CDS             371149..371355
                     /accession="BART_00283"
                     /name="BART_00283"
                     /phase=0
                     /product="hypothetical protein"
                     /score="."
                     /source="Prodigal:002006"
                     /type="CDS"
     CDS             371724..371924
                     /accession="BART_00284"
                     /name="BART_00284"
                     /phase=0
                     /product="hypothetical protein"
                     /score="."
                     /source="Prodigal:002006"
                     /type="CDS"
     CDS             complement(372171..373013)
                     /accession="BART_00285"
                     /name="BART_00285"
                     /phase=0
                     /product="hypothetical protein"
                     /score="."
                     /source="Prodigal:002006"
                     /type="CDS"
     CDS             373910..374284
                     /accession="BART_00286"
                     /name="BART_00286"
                     /phase=0
                     /product="hypothetical protein"
                     /score="."
                     /source="Prodigal:002006"
                     /type="CDS"
     CDS             374392..374802
                     /accession="BART_00287"
                     /name="sufE"
                     /phase=0
                     /product="Cysteine desulfuration protein SufE"
                     /score="."
                     /source="Prodigal:002006"
                     /type="CDS"
     CDS             complement(374910..375347)
                     /accession="BART_00288"
                     /name="ros"
                     /phase=0
                     /product="Transcriptional regulatory protein ros"
                     /score="."
                     /source="Prodigal:002006"
                     /type="CDS"
     CDS             376195..378288
                     /accession="BART_00289"
                     /name="dapb1"
                     /phase=0
                     /product="Dipeptidyl aminopeptidase BI"
                     /score="."
                     /source="Prodigal:002006"
                     /type="CDS"
     CDS             complement(378370..378972)
                     /accession="BART_00290"
                     /name="sodB"
                     /phase=0
                     /product="Superoxide dismutase [Mn]"
                     /score="."
                     /source="Prodigal:002006"
                     /type="CDS"
     tRNA            379643..379717
                     /accession="BART_00291"
                     /name="BART_00291"
                     /phase="."
                     /product="tRNA-Gln(ttg)"
                     /score="."
                     /source="Aragorn:001002"
                     /type="tRNA"
     CDS             complement(379794..380837)
                     /accession="BART_00292"
                     /name="xerC_1"
                     /phase=0
                     /product="Tyrosine recombinase XerC"
                     /score="."
                     /source="Prodigal:002006"
                     /type="CDS"
     CDS             complement(380840..381091)
                     /accession="BART_00293"
                     /name="BART_00293"
                     /phase=0
                     /product="hypothetical protein"
                     /score="."
                     /source="Prodigal:002006"
                     /type="CDS"
     CDS             complement(381204..381827)
                     /accession="BART_00294"
                     /name="BART_00294"
                     /phase=0
                     /product="hypothetical protein"
                     /score="."
                     /source="Prodigal:002006"
                     /type="CDS"
     CDS             complement(381888..382592)
                     /accession="BART_00295"
                     /name="BART_00295"
                     /phase=0
                     /product="hypothetical protein"
                     /score="."
                     /source="Prodigal:002006"
                     /type="CDS"
     CDS             complement(382670..383041)
                     /accession="BART_00296"
                     /name="BART_00296"
                     /phase=0
                     /product="hypothetical protein"
                     /score="."
                     /source="Prodigal:002006"
                     /type="CDS"
     CDS             complement(383051..383563)
                     /accession="BART_00297"
                     /name="BART_00297"
                     /phase=0
                     /product="hypothetical protein"
                     /score="."
                     /source="Prodigal:002006"
                     /type="CDS"
     CDS             complement(383655..384068)
                     /accession="BART_00298"
                     /name="BART_00298"
                     /phase=0
                     /product="hypothetical protein"
                     /score="."
                     /source="Prodigal:002006"
                     /type="CDS"
     CDS             complement(384295..384882)
                     /accession="BART_00299"
                     /name="BART_00299"
                     /phase=0
                     /product="hypothetical protein"
                     /score="."
                     /source="Prodigal:002006"
                     /type="CDS"
     CDS             384977..385288
                     /accession="BART_00300"
                     /name="BART_00300"
                     /phase=0
                     /product="hypothetical protein"
                     /score="."
                     /source="Prodigal:002006"
                     /type="CDS"
     CDS             385354..385833
                     /accession="BART_00301"
                     /name="BART_00301"
                     /phase=0
                     /product="hypothetical protein"
                     /score="."
                     /source="Prodigal:002006"
                     /type="CDS"
     CDS             385823..386341
                     /accession="BART_00302"
                     /name="BART_00302"
                     /phase=0
                     /product="hypothetical protein"
                     /score="."
                     /source="Prodigal:002006"
                     /type="CDS"
     CDS             386361..387326
                     /accession="BART_00303"
                     /name="BART_00303"
                     /phase=0
                     /product="hypothetical protein"
                     /score="."
                     /source="Prodigal:002006"
                     /type="CDS"
     CDS             387524..387832
                     /accession="BART_00304"
                     /name="BART_00304"
                     /phase=0
                     /product="hypothetical protein"
                     /score="."
                     /source="Prodigal:002006"
                     /type="CDS"
     CDS             complement(387871..388164)
                     /accession="BART_00305"
                     /name="ybaQ"
                     /phase=0
                     /product="putative HTH-type transcriptional regulator YbaQ
                     "
                     /score="."
                     /source="Prodigal:002006"
                     /type="CDS"
     CDS             388655..389098
                     /accession="BART_00306"
                     /name="ssb_1"
                     /phase=0
                     /product="Single-stranded DNA-binding protein"
                     /score="."
                     /source="Prodigal:002006"
                     /type="CDS"
     CDS             389153..389638
                     /accession="BART_00307"
                     /name="BART_00307"
                     /phase=0
                     /product="hypothetical protein"
                     /score="."
                     /source="Prodigal:002006"
                     /type="CDS"
     CDS             complement(389847..390458)
                     /accession="BART_00308"
                     /name="BART_00308"
                     /phase=0
                     /product="hypothetical protein"
                     /score="."
                     /source="Prodigal:002006"
                     /type="CDS"
     CDS             complement(390732..391202)
                     /accession="BART_00309"
                     /name="BART_00309"
                     /phase=0
                     /product="hypothetical protein"
                     /score="."
                     /source="Prodigal:002006"
                     /type="CDS"
     CDS             complement(391582..391881)
                     /accession="BART_00310"
                     /name="apxIB"
                     /phase=0
                     /product="Toxin RTX-I translocation ATP-binding protein"
                     /score="."
                     /source="Prodigal:002006"
                     /type="CDS"
     CDS             392124..392246
                     /accession="BART_00311"
                     /name="BART_00311"
                     /phase=0
                     /product="hypothetical protein"
                     /score="."
                     /source="Prodigal:002006"
                     /type="CDS"
     CDS             complement(394023..394808)
                     /accession="BART_00312"
                     /name="BART_00312"
                     /phase=0
                     /product="hypothetical protein"
                     /score="."
                     /source="Prodigal:002006"
                     /type="CDS"
     CDS             394926..395024
                     /accession="BART_00313"
                     /name="BART_00313"
                     /phase=0
                     /product="hypothetical protein"
                     /score="."
                     /source="Prodigal:002006"
                     /type="CDS"
     CDS             complement(395722..396261)
                     /accession="BART_00314"
                     /name="BART_00314"
                     /phase=0
                     /product="hypothetical protein"
                     /score="."
                     /source="Prodigal:002006"
                     /type="CDS"
     CDS             complement(396254..396871)
                     /accession="BART_00315"
                     /name="BART_00315"
                     /phase=0
                     /product="hypothetical protein"
                     /score="."
                     /source="Prodigal:002006"
                     /type="CDS"
     CDS             complement(396868..399018)
                     /accession="BART_00316"
                     /name="mtgA"
                     /phase=0
                     /product="Biosynthetic peptidoglycan transglycosylase"
                     /score="."
                     /source="Prodigal:002006"
                     /type="CDS"
     CDS             399439..399615
                     /accession="BART_00317"
                     /name="BART_00317"
                     /phase=0
                     /product="hypothetical protein"
                     /score="."
                     /source="Prodigal:002006"
                     /type="CDS"
     CDS             399637..400305
                     /accession="BART_00318"
                     /name="phoP"
                     /phase=0
                     /product="Transcriptional regulatory protein PhoP"
                     /score="."
                     /source="Prodigal:002006"
                     /type="CDS"
     CDS             400302..401720
                     /accession="BART_00319"
                     /name="BART_00319"
                     /phase=0
                     /product="hypothetical protein"
                     /score="."
                     /source="Prodigal:002006"
                     /type="CDS"
     CDS             401975..402799
                     /accession="BART_00320"
                     /name="BART_00320"
                     /phase=0
                     /product="hypothetical protein"
                     /score="."
                     /source="Prodigal:002006"
                     /type="CDS"
     CDS             403021..403500
                     /accession="BART_00321"
                     /name="ccmE"
                     /phase=0
                     /product="Cytochrome c-type biogenesis protein CcmE"
                     /score="."
                     /source="Prodigal:002006"
                     /type="CDS"
     CDS             403508..405484
                     /accession="BART_00322"
                     /name="ccmF"
                     /phase=0
                     /product="Cytochrome c-type biogenesis protein CcmF"
                     /score="."
                     /source="Prodigal:002006"
                     /type="CDS"
     CDS             405486..405884
                     /accession="BART_00323"
                     /name="ccmH"
                     /phase=0
                     /product="Cytochrome c-type biogenesis protein CcmH"
                     /score="."
                     /source="Prodigal:002006"
                     /type="CDS"
     CDS             406129..407640
                     /accession="BART_00324"
                     /name="degP_1"
                     /phase=0
                     /product="Periplasmic serine endoprotease DegP"
                     /score="."
                     /source="Prodigal:002006"
                     /type="CDS"
     CDS             407722..408408
                     /accession="BART_00325"
                     /name="cusR"
                     /phase=0
                     /product="Transcriptional regulatory protein CusR"
                     /score="."
                     /source="Prodigal:002006"
                     /type="CDS"
     CDS             408405..409787
                     /accession="BART_00326"
                     /name="mprB"
                     /phase=0
                     /product="Signal transduction histidine-protein kinase/pho
                     sphatase MprB"
                     /score="."
                     /source="Prodigal:002006"
                     /type="CDS"
     CDS             409856..412801
                     /accession="BART_00327"
                     /name="glnE"
                     /phase=0
                     /product="Bifunctional glutamine synthetase adenylyltransf
                     erase/adenylyl-removing enzyme"
                     /score="."
                     /source="Prodigal:002006"
                     /type="CDS"
     CDS             413575..414405
                     /accession="BART_00328"
                     /name="BART_00328"
                     /phase=0
                     /product="hypothetical protein"
                     /score="."
                     /source="Prodigal:002006"
                     /type="CDS"
     CDS             complement(415772..416662)
                     /accession="BART_00329"
                     /name="cpdA"
                     /phase=0
                     /product="3',5'-cyclic adenosine monophosphate phosphodies
                     terase CpdA"
                     /score="."
                     /source="Prodigal:002006"
                     /type="CDS"
     CDS             complement(417337..419433)
                     /accession="BART_00330"
                     /name="BART_00330"
                     /phase=0
                     /product="hypothetical protein"
                     /score="."
                     /source="Prodigal:002006"
                     /type="CDS"
     CDS             complement(419430..422228)
                     /accession="BART_00331"
                     /name="BART_00331"
                     /phase=0
                     /product="hypothetical protein"
                     /score="."
                     /source="Prodigal:002006"
                     /type="CDS"
     CDS             complement(422225..423136)
                     /accession="BART_00332"
                     /name="BART_00332"
                     /phase=0
                     /product="hypothetical protein"
                     /score="."
                     /source="Prodigal:002006"
                     /type="CDS"
     CDS             complement(423137..424168)
                     /accession="BART_00333"
                     /name="ravA"
                     /phase=0
                     /product="ATPase RavA"
                     /score="."
                     /source="Prodigal:002006"
                     /type="CDS"
     CDS             424425..425678
                     /accession="BART_00334"
                     /name="cca"
                     /phase=0
                     /product="CCA-adding enzyme"
                     /score="."
                     /source="Prodigal:002006"
                     /type="CDS"
     CDS             complement(426003..426479)
                     /accession="BART_00335"
                     /name="trmL"
                     /phase=0
                     /product="tRNA (cytidine(34)-2'-O)-methyltransferase"
                     /score="."
                     /source="Prodigal:002006"
                     /type="CDS"
     CDS             427017..427565
                     /accession="BART_00336"
                     /name="petA"
                     /phase=0
                     /product="Ubiquinol-cytochrome c reductase iron-sulfur sub
                     unit"
                     /score="."
                     /source="Prodigal:002006"
                     /type="CDS"
     CDS             427570..428826
                     /accession="BART_00337"
                     /name="fbcH_1"
                     /phase=0
                     /product="Cytochrome b/c1"
                     /score="."
                     /source="Prodigal:002006"
                     /type="CDS"
     CDS             428820..429677
                     /accession="BART_00338"
                     /name="fbcH_2"
                     /phase=0
                     /product="Cytochrome b/c1"
                     /score="."
                     /source="Prodigal:002006"
                     /type="CDS"
     CDS             429814..430254
                     /accession="BART_00339"
                     /name="BART_00339"
                     /phase=0
                     /product="hypothetical protein"
                     /score="."
                     /source="Prodigal:002006"
                     /type="CDS"
     CDS             complement(430600..431703)
                     /accession="BART_00340"
                     /name="ychF"
                     /phase=0
                     /product="Ribosome-binding ATPase YchF"
                     /score="."
                     /source="Prodigal:002006"
                     /type="CDS"
     CDS             431955..432698
                     /accession="BART_00341"
                     /name="BART_00341"
                     /phase=0
                     /product="hypothetical protein"
                     /score="."
                     /source="Prodigal:002006"
                     /type="CDS"
     CDS             complement(433099..433680)
                     /accession="BART_00342"
                     /name="pth"
                     /phase=0
                     /product="Peptidyl-tRNA hydrolase"
                     /score="."
                     /source="Prodigal:002006"
                     /type="CDS"
     CDS             complement(433757..434386)
                     /accession="BART_00343"
                     /name="rplY"
                     /phase=0
                     /product="50S ribosomal protein L25"
                     /score="."
                     /source="Prodigal:002006"
                     /type="CDS"
     CDS             434673..436172
                     /accession="BART_00344"
                     /name="BART_00344"
                     /phase=0
                     /product="hypothetical protein"
                     /score="."
                     /source="Prodigal:002006"
                     /type="CDS"
     CDS             complement(436169..437101)
                     /accession="BART_00345"
                     /name="prs"
                     /phase=0
                     /product="Ribose-phosphate pyrophosphokinase"
                     /score="."
                     /source="Prodigal:002006"
                     /type="CDS"
     CDS             complement(437494..438270)
                     /accession="BART_00346"
                     /name="BART_00346"
                     /phase=0
                     /product="Polyphenol oxidase"
                     /score="."
                     /source="Prodigal:002006"
                     /type="CDS"
     CDS             complement(438350..439429)
                     /accession="BART_00347"
                     /name="BART_00347"
                     /phase=0
                     /product="hypothetical protein"
                     /score="."
                     /source="Prodigal:002006"
                     /type="CDS"
     CDS             complement(439404..440282)
                     /accession="BART_00348"
                     /name="lgt"
                     /phase=0
                     /product="Phosphatidylglycerol--prolipoprotein diacylglyce
                     ryl transferase"
                     /score="."
                     /source="Prodigal:002006"
                     /type="CDS"
     CDS             440495..440773
                     /accession="BART_00349"
                     /name="ubiK"
                     /phase=0
                     /product="Ubiquinone biosynthesis accessory factor UbiK"
                     /score="."
                     /source="Prodigal:002006"
                     /type="CDS"
     CDS             441145..441645
                     /accession="BART_00350"
                     /name="BART_00350"
                     /phase=0
                     /product="hypothetical protein"
                     /score="."
                     /source="Prodigal:002006"
                     /type="CDS"
     CDS             complement(441692..443032)
                     /accession="BART_00351"
                     /name="rcsC_2"
                     /phase=0
                     /product="Sensor histidine kinase RcsC"
                     /score="."
                     /source="Prodigal:002006"
                     /type="CDS"
     CDS             complement(443034..443744)
                     /accession="BART_00352"
                     /name="ompR"
                     /phase=0
                     /product="Transcriptional regulatory protein OmpR"
                     /score="."
                     /source="Prodigal:002006"
                     /type="CDS"
     CDS             443888..444538
                     /accession="BART_00353"
                     /name="gloC"
                     /phase=0
                     /product="Hydroxyacylglutathione hydrolase GloC"
                     /score="."
                     /source="Prodigal:002006"
                     /type="CDS"
     CDS             complement(444604..445332)
                     /accession="BART_00354"
                     /name="BART_00354"
                     /phase=0
                     /product="hypothetical protein"
                     /score="."
                     /source="Prodigal:002006"
                     /type="CDS"
     CDS             complement(446065..448386)
                     /accession="BART_00355"
                     /name="uvrB"
                     /phase=0
                     /product="UvrABC system protein B"
                     /score="."
                     /source="Prodigal:002006"
                     /type="CDS"
     CDS             complement(448648..448971)
                     /accession="BART_00356"
                     /name="BART_00356"
                     /phase=0
                     /product="hypothetical protein"
                     /score="."
                     /source="Prodigal:002006"
                     /type="CDS"
     CDS             449307..449780
                     /accession="BART_00357"
                     /name="greA"
                     /phase=0
                     /product="Transcription elongation factor GreA"
                     /score="."
                     /source="Prodigal:002006"
                     /type="CDS"
     CDS             449795..450853
                     /accession="BART_00358"
                     /name="mshA"
                     /phase=0
                     /product="D-inositol-3-phosphate glycosyltransferase"
                     /score="."
                     /source="Prodigal:002006"
                     /type="CDS"
     CDS             complement(452037..453431)
                     /accession="BART_00359"
                     /name="trkI"
                     /phase=0
                     /product="Trk system potassium uptake protein TrkI"
                     /score="."
                     /source="Prodigal:002006"
                     /type="CDS"
     CDS             453758..454714
                     /accession="BART_00360"
                     /name="BART_00360"
                     /phase=0
                     /product="Glucosaminate ammonia-lyase"
                     /score="."
                     /source="Prodigal:002006"
                     /type="CDS"
     CDS             454755..455660
                     /accession="BART_00361"
                     /name="argP"
                     /phase=0
                     /product="HTH-type transcriptional regulator ArgP"
                     /score="."
                     /source="Prodigal:002006"
                     /type="CDS"
     CDS             456262..456387
                     /accession="BART_00362"
                     /name="BART_00362"
                     /phase=0
                     /product="hypothetical protein"
                     /score="."
                     /source="Prodigal:002006"
                     /type="CDS"
     CDS             complement(457354..458556)
                     /accession="BART_00363"
                     /name="aatA"
                     /phase=0
                     /product="Aspartate/prephenate aminotransferase"
                     /score="."
                     /source="Prodigal:002006"
                     /type="CDS"
     CDS             complement(458873..459082)
                     /accession="BART_00364"
                     /name="cspA"
                     /phase=0
                     /product="Cold shock protein CspA"
                     /score="."
                     /source="Prodigal:002006"
                     /type="CDS"
     CDS             complement(459342..462827)
                     /accession="BART_00365"
                     /name="carB"
                     /phase=0
                     /product="Carbamoyl-phosphate synthase large chain"
                     /score="."
                     /source="Prodigal:002006"
                     /type="CDS"
     CDS             463536..463784
                     /accession="BART_00366"
                     /name="BART_00366"
                     /phase=0
                     /product="hypothetical protein"
                     /score="."
                     /source="Prodigal:002006"
                     /type="CDS"
     CDS             463846..464085
                     /accession="BART_00367"
                     /name="ada"
                     /phase=0
                     /product="Bifunctional transcriptional activator/DNA repai
                     r enzyme Ada"
                     /score="."
                     /source="Prodigal:002006"
                     /type="CDS"
     CDS             complement(464072..466393)
                     /accession="BART_00368"
                     /name="rcsC_3"
                     /phase=0
                     /product="Sensor histidine kinase RcsC"
                     /score="."
                     /source="Prodigal:002006"
                     /type="CDS"
     CDS             complement(466679..469306)
                     /accession="BART_00369"
                     /name="pepN"
                     /phase=0
                     /product="Aminopeptidase N"
                     /score="."
                     /source="Prodigal:002006"
                     /type="CDS"
     CDS             complement(469376..470215)
                     /accession="BART_00370"
                     /name="BART_00370"
                     /phase=0
                     /product="hypothetical protein"
                     /score="."
                     /source="Prodigal:002006"
                     /type="CDS"
     CDS             complement(470522..471280)
                     /accession="BART_00371"
                     /name="thiD_1"
                     /phase=0
                     /product="Hydroxymethylpyrimidine/phosphomethylpyrimidine 
                     kinase"
                     /score="."
                     /source="Prodigal:002006"
                     /type="CDS"
     CDS             complement(471271..471876)
                     /accession="BART_00372"
                     /name="thiE_1"
                     /phase=0
                     /product="Thiamine-phosphate synthase"
                     /score="."
                     /source="Prodigal:002006"
                     /type="CDS"
     CDS             complement(471876..472646)
                     /accession="BART_00373"
                     /name="thiG"
                     /phase=0
                     /product="Thiazole synthase"
                     /score="."
                     /source="Prodigal:002006"
                     /type="CDS"
     CDS             complement(472652..472849)
                     /accession="BART_00374"
                     /name="BART_00374"
                     /phase=0
                     /product="hypothetical protein"
                     /score="."
                     /source="Prodigal:002006"
                     /type="CDS"
     CDS             complement(472853..473803)
                     /accession="BART_00375"
                     /name="mnmC"
                     /phase=0
                     /product="tRNA 5-methylaminomethyl-2-thiouridine biosynthe
                     sis bifunctional protein MnmC"
                     /score="."
                     /source="Prodigal:002006"
                     /type="CDS"
     CDS             complement(473800..475620)
                     /accession="BART_00376"
                     /name="thiC"
                     /phase=0
                     /product="Phosphomethylpyrimidine synthase"
                     /score="."
                     /source="Prodigal:002006"
                     /type="CDS"
     CDS             476989..477963
                     /accession="BART_00377"
                     /name="BART_00377"
                     /phase=0
                     /product="hypothetical protein"
                     /score="."
                     /source="Prodigal:002006"
                     /type="CDS"
     CDS             complement(478227..479033)
                     /accession="BART_00378"
                     /name="hmuV"
                     /phase=0
                     /product="Hemin import ATP-binding protein HmuV"
                     /score="."
                     /source="Prodigal:002006"
                     /type="CDS"
     CDS             complement(479030..480109)
                     /accession="BART_00379"
                     /name="hmuU"
                     /phase=0
                     /product="Hemin transport system permease protein HmuU"
                     /score="."
                     /source="Prodigal:002006"
                     /type="CDS"
     CDS             complement(480130..481053)
                     /accession="BART_00380"
                     /name="hmuT"
                     /phase=0
                     /product="Hemin-binding periplasmic protein HmuT"
                     /score="."
                     /source="Prodigal:002006"
                     /type="CDS"
     CDS             complement(481065..482108)
                     /accession="BART_00381"
                     /name="hemS"
                     /phase=0
                     /product="Hemin transport protein HemS"
                     /score="."
                     /source="Prodigal:002006"
                     /type="CDS"
     CDS             complement(482369..484582)
                     /accession="BART_00382"
                     /name="btuB"
                     /phase=0
                     /product="Vitamin B12 transporter BtuB"
                     /score="."
                     /source="Prodigal:002006"
                     /type="CDS"
     CDS             484826..485605
                     /accession="BART_00383"
                     /name="BART_00383"
                     /phase=0
                     /product="hypothetical protein"
                     /score="."
                     /source="Prodigal:002006"
                     /type="CDS"
     CDS             complement(486620..488698)
                     /accession="BART_00384"
                     /name="BART_00384"
                     /phase=0
                     /product="hypothetical protein"
                     /score="."
                     /source="Prodigal:002006"
                     /type="CDS"
     CDS             488948..489832
                     /accession="BART_00385"
                     /name="dapA"
                     /phase=0
                     /product="4-hydroxy-tetrahydrodipicolinate synthase"
                     /score="."
                     /source="Prodigal:002006"
                     /type="CDS"
     CDS             489851..490327
                     /accession="BART_00386"
                     /name="smpB"
                     /phase=0
                     /product="SsrA-binding protein"
                     /score="."
                     /source="Prodigal:002006"
                     /type="CDS"
     CDS             complement(490352..491020)
                     /accession="BART_00387"
                     /name="udgb"
                     /phase=0
                     /product="Type-5 uracil-DNA glycosylase"
                     /score="."
                     /source="Prodigal:002006"
                     /type="CDS"
     CDS             491585..491983
                     /accession="BART_00388"
                     /name="rpoZ"
                     /phase=0
                     /product="DNA-directed RNA polymerase subunit omega"
                     /score="."
                     /source="Prodigal:002006"
                     /type="CDS"
     CDS             492109..494331
                     /accession="BART_00389"
                     /name="rsh"
                     /phase=0
                     /product="GTP pyrophosphokinase rsh"
                     /score="."
                     /source="Prodigal:002006"
                     /type="CDS"
     CDS             494348..494926
                     /accession="BART_00390"
                     /name="pyrE"
                     /phase=0
                     /product="Orotate phosphoribosyltransferase"
                     /score="."
                     /source="Prodigal:002006"
                     /type="CDS"
     CDS             495034..495606
                     /accession="BART_00391"
                     /name="BART_00391"
                     /phase=0
                     /product="hypothetical protein"
                     /score="."
                     /source="Prodigal:002006"
                     /type="CDS"
     CDS             495644..496045
                     /accession="BART_00392"
                     /name="acpS"
                     /phase=0
                     /product="Holo-[acyl-carrier-protein] synthase"
                     /score="."
                     /source="Prodigal:002006"
                     /type="CDS"
     CDS             496126..496938
                     /accession="BART_00393"
                     /name="BART_00393"
                     /phase=0
                     /product="hypothetical protein"
                     /score="."
                     /source="Prodigal:002006"
                     /type="CDS"
     CDS             496919..497626
                     /accession="BART_00394"
                     /name="rnc"
                     /phase=0
                     /product="Ribonuclease 3"
                     /score="."
                     /source="Prodigal:002006"
                     /type="CDS"
     CDS             497619..498524
                     /accession="BART_00395"
                     /name="era"
                     /phase=0
                     /product="GTPase Era"
                     /score="."
                     /source="Prodigal:002006"
                     /type="CDS"
     CDS             498551..499297
                     /accession="BART_00396"
                     /name="recO"
                     /phase=0
                     /product="DNA repair protein RecO"
                     /score="."
                     /source="Prodigal:002006"
                     /type="CDS"
     CDS             499326..500186
                     /accession="BART_00397"
                     /name="panC"
                     /phase=0
                     /product="Pantothenate synthetase"
                     /score="."
                     /source="Prodigal:002006"
                     /type="CDS"
     CDS             500183..500998
                     /accession="BART_00398"
                     /name="panB"
                     /phase=0
                     /product="3-methyl-2-oxobutanoate hydroxymethyltransferase
                     "
                     /score="."
                     /source="Prodigal:002006"
                     /type="CDS"
     CDS             complement(501604..502221)
                     /accession="BART_00399"
                     /name="BART_00399"
                     /phase=0
                     /product="hypothetical protein"
                     /score="."
                     /source="Prodigal:002006"
                     /type="CDS"
     CDS             complement(502214..503086)
                     /accession="BART_00400"
                     /name="ygfZ"
                     /phase=0
                     /product="tRNA-modifying protein YgfZ"
                     /score="."
                     /source="Prodigal:002006"
                     /type="CDS"
     CDS             503151..504479
                     /accession="BART_00401"
                     /name="pyrC_1"
                     /phase=0
                     /product="Dihydroorotase"
                     /score="."
                     /source="Prodigal:002006"
                     /type="CDS"
     CDS             complement(504854..505240)
                     /accession="BART_00402"
                     /name="BART_00402"
                     /phase=0
                     /product="hypothetical protein"
                     /score="."
                     /source="Prodigal:002006"
                     /type="CDS"
     CDS             505705..507213
                     /accession="BART_00403"
                     /name="cysS"
                     /phase=0
                     /product="Cysteine--tRNA ligase"
                     /score="."
                     /source="Prodigal:002006"
                     /type="CDS"
     CDS             507257..507928
                     /accession="BART_00404"
                     /name="BART_00404"
                     /phase=0
                     /product="hypothetical protein"
                     /score="."
                     /source="Prodigal:002006"
                     /type="CDS"
     CDS             508036..509919
                     /accession="BART_00405"
                     /name="atm1"
                     /phase=0
                     /product="ATM1-type heavy metal exporter"
                     /score="."
                     /source="Prodigal:002006"
                     /type="CDS"
     CDS             510033..510731
                     /accession="BART_00406"
                     /name="psd"
                     /phase=0
                     /product="Phosphatidylserine decarboxylase proenzyme"
                     /score="."
                     /source="Prodigal:002006"
                     /type="CDS"
     CDS             510741..511583
                     /accession="BART_00407"
                     /name="BART_00407"
                     /phase=0
                     /product="hypothetical protein"
                     /score="."
                     /source="Prodigal:002006"
                     /type="CDS"
     CDS             complement(511645..512394)
                     /accession="BART_00408"
                     /name="yciK"
                     /phase=0
                     /product="putative oxidoreductase YciK"
                     /score="."
                     /source="Prodigal:002006"
                     /type="CDS"
     CDS             complement(512397..513887)
                     /accession="BART_00409"
                     /name="purF"
                     /phase=0
                     /product="Amidophosphoribosyltransferase"
                     /score="."
                     /source="Prodigal:002006"
                     /type="CDS"
     CDS             complement(513966..514547)
                     /accession="BART_00410"
                     /name="BART_00410"
                     /phase=0
                     /product="hypothetical protein"
                     /score="."
                     /source="Prodigal:002006"
                     /type="CDS"
     CDS             complement(514688..516064)
                     /accession="BART_00411"
                     /name="radA"
                     /phase=0
                     /product="DNA repair protein RadA"
                     /score="."
                     /source="Prodigal:002006"
                     /type="CDS"
     CDS             complement(516071..517561)
                     /accession="BART_00412"
                     /name="dnaC"
                     /phase=0
                     /product="Replicative DNA helicase"
                     /score="."
                     /source="Prodigal:002006"
                     /type="CDS"
     CDS             complement(518160..518756)
                     /accession="BART_00413"
                     /name="rplI"
                     /phase=0
                     /product="50S ribosomal protein L9"
                     /score="."
                     /source="Prodigal:002006"
                     /type="CDS"
     CDS             complement(518782..519762)
                     /accession="BART_00414"
                     /name="BART_00414"
                     /phase=0
                     /product="hypothetical protein"
                     /score="."
                     /source="Prodigal:002006"
                     /type="CDS"
     CDS             complement(519914..520162)
                     /accession="BART_00415"
                     /name="rpsR"
                     /phase=0
                     /product="30S ribosomal protein S18"
                     /score="."
                     /source="Prodigal:002006"
                     /type="CDS"
     CDS             complement(520162..520569)
                     /accession="BART_00416"
                     /name="BART_00416"
                     /phase=0
                     /product="hypothetical protein"
                     /score="."
                     /source="Prodigal:002006"
                     /type="CDS"
     CDS             520916..521503
                     /accession="BART_00417"
                     /name="ybjG"
                     /phase=0
                     /product="Putative undecaprenyl-diphosphatase YbjG"
                     /score="."
                     /source="Prodigal:002006"
                     /type="CDS"
     CDS             521582..522526
                     /accession="BART_00418"
                     /name="fabD"
                     /phase=0
                     /product="Malonyl CoA-acyl carrier protein transacylase"
                     /score="."
                     /source="Prodigal:002006"
                     /type="CDS"
     CDS             522547..523284
                     /accession="BART_00419"
                     /name="fabG"
                     /phase=0
                     /product="3-oxoacyl-[acyl-carrier-protein] reductase FabG"
                     /score="."
                     /source="Prodigal:002006"
                     /type="CDS"
     CDS             523557..523793
                     /accession="BART_00420"
                     /name="acpP"
                     /phase=0
                     /product="Acyl carrier protein AcpP"
                     /score="."
                     /source="Prodigal:002006"
                     /type="CDS"
     CDS             523896..525158
                     /accession="BART_00421"
                     /name="fabF_1"
                     /phase=0
                     /product="3-oxoacyl-[acyl-carrier-protein] synthase 2"
                     /score="."
                     /source="Prodigal:002006"
                     /type="CDS"
     CDS             525332..526363
                     /accession="BART_00422"
                     /name="mltG"
                     /phase=0
                     /product="Endolytic murein transglycosylase"
                     /score="."
                     /source="Prodigal:002006"
                     /type="CDS"
     CDS             526664..527341
                     /accession="BART_00423"
                     /name="gmk"
                     /phase=0
                     /product="Guanylate kinase"
                     /score="."
                     /source="Prodigal:002006"
                     /type="CDS"
     CDS             complement(527369..528199)
                     /accession="BART_00424"
                     /name="rsmA"
                     /phase=0
                     /product="Ribosomal RNA small subunit methyltransferase A"
                     /score="."
                     /source="Prodigal:002006"
                     /type="CDS"
     CDS             complement(528190..529203)
                     /accession="BART_00425"
                     /name="pdxA"
                     /phase=0
                     /product="4-hydroxythreonine-4-phosphate dehydrogenase"
                     /score="."
                     /source="Prodigal:002006"
                     /type="CDS"
     CDS             complement(529203..530171)
                     /accession="BART_00426"
                     /name="surA"
                     /phase=0
                     /product="Chaperone SurA"
                     /score="."
                     /source="Prodigal:002006"
                     /type="CDS"
     CDS             complement(530256..532625)
                     /accession="BART_00427"
                     /name="lptD"
                     /phase=0
                     /product="LPS-assembly protein LptD"
                     /score="."
                     /source="Prodigal:002006"
                     /type="CDS"
     CDS             complement(532626..533717)
                     /accession="BART_00428"
                     /name="BART_00428"
                     /phase=0
                     /product="hypothetical protein"
                     /score="."
                     /source="Prodigal:002006"
                     /type="CDS"
     CDS             complement(533714..534904)
                     /accession="BART_00429"
                     /name="BART_00429"
                     /phase=0
                     /product="hypothetical protein"
                     /score="."
                     /source="Prodigal:002006"
                     /type="CDS"
     CDS             535326..535772
                     /accession="BART_00430"
                     /name="BART_00430"
                     /phase=0
                     /product="hypothetical protein"
                     /score="."
                     /source="Prodigal:002006"
                     /type="CDS"
     CDS             535772..535951
                     /accession="BART_00431"
                     /name="BART_00431"
                     /phase=0
                     /product="hypothetical protein"
                     /score="."
                     /source="Prodigal:002006"
                     /type="CDS"
     CDS             535938..536204
                     /accession="BART_00432"
                     /name="BART_00432"
                     /phase=0
                     /product="hypothetical protein"
                     /score="."
                     /source="Prodigal:002006"
                     /type="CDS"
     CDS             complement(536201..537490)
                     /accession="BART_00433"
                     /name="yhjE"
                     /phase=0
                     /product="Inner membrane metabolite transport protein YhjE
                     "
                     /score="."
                     /source="Prodigal:002006"
                     /type="CDS"
     CDS             538076..543586
                     /accession="BART_00434"
                     /name="BART_00434"
                     /phase=0
                     /product="hypothetical protein"
                     /score="."
                     /source="Prodigal:002006"
                     /type="CDS"
     CDS             543935..546499
                     /accession="BART_00435"
                     /name="BART_00435"
                     /phase=0
                     /product="hypothetical protein"
                     /score="."
                     /source="Prodigal:002006"
                     /type="CDS"
     CDS             547300..549885
                     /accession="BART_00436"
                     /name="BART_00436"
                     /phase=0
                     /product="hypothetical protein"
                     /score="."
                     /source="Prodigal:002006"
                     /type="CDS"
     CDS             550283..550705
                     /accession="BART_00437"
                     /name="ndk"
                     /phase=0
                     /product="Nucleoside diphosphate kinase"
                     /score="."
                     /source="Prodigal:002006"
                     /type="CDS"
     CDS             complement(551031..551645)
                     /accession="BART_00438"
                     /name="pgsA"
                     /phase=0
                     /product="CDP-diacylglycerol--glycerol-3-phosphate 3-phosp
                     hatidyltransferase"
                     /score="."
                     /source="Prodigal:002006"
                     /type="CDS"
     CDS             complement(551685..553670)
                     /accession="BART_00439"
                     /name="uvrC"
                     /phase=0
                     /product="UvrABC system protein C"
                     /score="."
                     /source="Prodigal:002006"
                     /type="CDS"
     CDS             complement(554061..554921)
                     /accession="BART_00440"
                     /name="rlmJ"
                     /phase=0
                     /product="Ribosomal RNA large subunit methyltransferase J"
                     /score="."
                     /source="Prodigal:002006"
                     /type="CDS"
     CDS             555583..555894
                     /accession="BART_00441"
                     /name="tatA"
                     /phase=0
                     /product="Sec-independent protein translocase protein TatA
                     "
                     /score="."
                     /source="Prodigal:002006"
                     /type="CDS"
     CDS             555947..556393
                     /accession="BART_00442"
                     /name="tatB"
                     /phase=0
                     /product="Sec-independent protein translocase protein TatB
                     "
                     /score="."
                     /source="Prodigal:002006"
                     /type="CDS"
     CDS             556390..557172
                     /accession="BART_00443"
                     /name="tatC"
                     /phase=0
                     /product="Sec-independent protein translocase protein TatC
                     "
                     /score="."
                     /source="Prodigal:002006"
                     /type="CDS"
     CDS             557234..558511
                     /accession="BART_00444"
                     /name="serS"
                     /phase=0
                     /product="Serine--tRNA ligase"
                     /score="."
                     /source="Prodigal:002006"
                     /type="CDS"
     CDS             558646..559305
                     /accession="BART_00445"
                     /name="pcm_1"
                     /phase=0
                     /product="Protein-L-isoaspartate O-methyltransferase"
                     /score="."
                     /source="Prodigal:002006"
                     /type="CDS"
     CDS             559473..560654
                     /accession="BART_00446"
                     /name="BART_00446"
                     /phase=0
                     /product="hypothetical protein"
                     /score="."
                     /source="Prodigal:002006"
                     /type="CDS"
     CDS             561137..561307
                     /accession="BART_00447"
                     /name="BART_00447"
                     /phase=0
                     /product="hypothetical protein"
                     /score="."
                     /source="Prodigal:002006"
                     /type="CDS"
     CDS             561582..562043
                     /accession="BART_00448"
                     /name="BART_00448"
                     /phase=0
                     /product="hypothetical protein"
                     /score="."
                     /source="Prodigal:002006"
                     /type="CDS"
     CDS             562488..562874
                     /accession="BART_00449"
                     /name="BART_00449"
                     /phase=0
                     /product="hypothetical protein"
                     /score="."
                     /source="Prodigal:002006"
                     /type="CDS"
     CDS             563662..564522
                     /accession="BART_00450"
                     /name="BART_00450"
                     /phase=0
                     /product="hypothetical protein"
                     /score="."
                     /source="Prodigal:002006"
                     /type="CDS"
     CDS             complement(565667..567556)
                     /accession="BART_00451"
                     /name="BART_00451"
                     /phase=0
                     /product="hypothetical protein"
                     /score="."
                     /source="Prodigal:002006"
                     /type="CDS"
     CDS             567712..568476
                     /accession="BART_00452"
                     /name="tpiA"
                     /phase=0
                     /product="Triosephosphate isomerase"
                     /score="."
                     /source="Prodigal:002006"
                     /type="CDS"
     CDS             568560..569012
                     /accession="BART_00453"
                     /name="BART_00453"
                     /phase=0
                     /product="hypothetical protein"
                     /score="."
                     /source="Prodigal:002006"
                     /type="CDS"
     CDS             569151..570779
                     /accession="BART_00454"
                     /name="pyrG"
                     /phase=0
                     /product="CTP synthase"
                     /score="."
                     /source="Prodigal:002006"
                     /type="CDS"
     CDS             570816..571652
                     /accession="BART_00455"
                     /name="kdsA"
                     /phase=0
                     /product="2-dehydro-3-deoxyphosphooctonate aldolase"
                     /score="."
                     /source="Prodigal:002006"
                     /type="CDS"
     CDS             571720..572988
                     /accession="BART_00456"
                     /name="eno"
                     /phase=0
                     /product="Enolase"
                     /score="."
                     /source="Prodigal:002006"
                     /type="CDS"
     CDS             573103..573510
                     /accession="BART_00457"
                     /name="BART_00457"
                     /phase=0
                     /product="hypothetical protein"
                     /score="."
                     /source="Prodigal:002006"
                     /type="CDS"
     CDS             573901..574353
                     /accession="BART_00458"
                     /name="BART_00458"
                     /phase=0
                     /product="hypothetical protein"
                     /score="."
                     /source="Prodigal:002006"
                     /type="CDS"
     CDS             574725..575177
                     /accession="BART_00459"
                     /name="BART_00459"
                     /phase=0
                     /product="hypothetical protein"
                     /score="."
                     /source="Prodigal:002006"
                     /type="CDS"
     CDS             575359..575670
                     /accession="BART_00460"
                     /name="BART_00460"
                     /phase=0
                     /product="hypothetical protein"
                     /score="."
                     /source="Prodigal:002006"
                     /type="CDS"
     CDS             575806..576846
                     /accession="BART_00461"
                     /name="acoA"
                     /phase=0
                     /product="Acetoin:2,6-dichlorophenolindophenol oxidoreduct
                     ase subunit alpha"
                     /score="."
                     /source="Prodigal:002006"
                     /type="CDS"
     CDS             576863..578227
                     /accession="BART_00462"
                     /name="dxs_2"
                     /phase=0
                     /product="1-deoxy-D-xylulose-5-phosphate synthase"
                     /score="."
                     /source="Prodigal:002006"
                     /type="CDS"
     CDS             578242..579585
                     /accession="BART_00463"
                     /name="pdhC"
                     /phase=0
                     /product="Dihydrolipoyllysine-residue acetyltransferase co
                     mponent of pyruvate dehydrogenase complex"
                     /score="."
                     /source="Prodigal:002006"
                     /type="CDS"
     CDS             579657..581156
                     /accession="BART_00464"
                     /name="lpd"
                     /phase=0
                     /product="Dihydrolipoyl dehydrogenase"
                     /score="."
                     /source="Prodigal:002006"
                     /type="CDS"
     CDS             581225..582187
                     /accession="BART_00465"
                     /name="lipA"
                     /phase=0
                     /product="Lipoyl synthase"
                     /score="."
                     /source="Prodigal:002006"
                     /type="CDS"
     CDS             582190..582651
                     /accession="BART_00466"
                     /name="ratA"
                     /phase=0
                     /product="Ribosome association toxin RatA"
                     /score="."
                     /source="Prodigal:002006"
                     /type="CDS"
     CDS             complement(583465..583953)
                     /accession="BART_00467"
                     /name="pncC"
                     /phase=0
                     /product="Nicotinamide-nucleotide amidohydrolase PncC"
                     /score="."
                     /source="Prodigal:002006"
                     /type="CDS"
     CDS             complement(583950..585014)
                     /accession="BART_00468"
                     /name="ispDF"
                     /phase=0
                     /product="Bifunctional enzyme IspD/IspF"
                     /score="."
                     /source="Prodigal:002006"
                     /type="CDS"
     CDS             complement(585173..585604)
                     /accession="BART_00469"
                     /name="BART_00469"
                     /phase=0
                     /product="Putative HTH-type transcriptional regulator"
                     /score="."
                     /source="Prodigal:002006"
                     /type="CDS"
     CDS             585782..588049
                     /accession="BART_00470"
                     /name="sasA_1"
                     /phase=0
                     /product="Adaptive-response sensory-kinase SasA"
                     /score="."
                     /source="Prodigal:002006"
                     /type="CDS"
     CDS             588051..589409
                     /accession="BART_00471"
                     /name="glnG"
                     /phase=0
                     /product="DNA-binding transcriptional regulator NtrC"
                     /score="."
                     /source="Prodigal:002006"
                     /type="CDS"
     CDS             589414..590790
                     /accession="BART_00472"
                     /name="trkA"
                     /phase=0
                     /product="Trk system potassium uptake protein TrkA"
                     /score="."
                     /source="Prodigal:002006"
                     /type="CDS"
     CDS             590801..591298
                     /accession="BART_00473"
                     /name="BART_00473"
                     /phase=0
                     /product="hypothetical protein"
                     /score="."
                     /source="Prodigal:002006"
                     /type="CDS"
     CDS             591308..591466
                     /accession="BART_00474"
                     /name="BART_00474"
                     /phase=0
                     /product="hypothetical protein"
                     /score="."
                     /source="Prodigal:002006"
                     /type="CDS"
     CDS             591747..592379
                     /accession="BART_00475"
                     /name="clpP"
                     /phase=0
                     /product="ATP-dependent Clp protease proteolytic subunit"
                     /score="."
                     /source="Prodigal:002006"
                     /type="CDS"
     CDS             592564..593838
                     /accession="BART_00476"
                     /name="clpX"
                     /phase=0
                     /product="ATP-dependent Clp protease ATP-binding subunit C
                     lpX"
                     /score="."
                     /source="Prodigal:002006"
                     /type="CDS"
     CDS             594021..596447
                     /accession="BART_00477"
                     /name="lon"
                     /phase=0
                     /product="Lon protease"
                     /score="."
                     /source="Prodigal:002006"
                     /type="CDS"
     CDS             596679..596957
                     /accession="BART_00478"
                     /name="BART_00478"
                     /phase=0
                     /product="DNA-binding protein HRL53"
                     /score="."
                     /source="Prodigal:002006"
                     /type="CDS"
     CDS             complement(597928..599340)
                     /accession="BART_00479"
                     /name="trmFO"
                     /phase=0
                     /product="Methylenetetrahydrofolate--tRNA-(uracil-5-)-meth
                     yltransferase TrmFO"
                     /score="."
                     /source="Prodigal:002006"
                     /type="CDS"
     tRNA            599509..599591
                     /accession="BART_00480"
                     /name="BART_00480"
                     /phase="."
                     /product="tRNA-Leu(tag)"
                     /score="."
                     /source="Aragorn:001002"
                     /type="tRNA"
     CDS             599726..601171
                     /accession="BART_00481"
                     /name="tig"
                     /phase=0
                     /product="Trigger factor"
                     /score="."
                     /source="Prodigal:002006"
                     /type="CDS"
     CDS             601297..602796
                     /accession="BART_00482"
                     /name="gatB"
                     /phase=0
                     /product="Aspartyl/glutamyl-tRNA(Asn/Gln) amidotransferase
                      subunit B"
                     /score="."
                     /source="Prodigal:002006"
                     /type="CDS"
     CDS             602978..603376
                     /accession="BART_00483"
                     /name="BART_00483"
                     /phase=0
                     /product="hypothetical protein"
                     /score="."
                     /source="Prodigal:002006"
                     /type="CDS"
     CDS             603479..603889
                     /accession="BART_00484"
                     /name="BART_00484"
                     /phase=0
                     /product="hypothetical protein"
                     /score="."
                     /source="Prodigal:002006"
                     /type="CDS"
     CDS             604453..605184
                     /accession="BART_00485"
                     /name="BART_00485"
                     /phase=0
                     /product="hypothetical protein"
                     /score="."
                     /source="Prodigal:002006"
                     /type="CDS"
     CDS             complement(605181..606011)
                     /accession="BART_00486"
                     /name="rlmB_1"
                     /phase=0
                     /product="23S rRNA (guanosine-2'-O-)-methyltransferase Rlm
                     B"
                     /score="."
                     /source="Prodigal:002006"
                     /type="CDS"
     tRNA            606217..606300
                     /accession="BART_00487"
                     /name="BART_00487"
                     /phase="."
                     /product="tRNA-Tyr(gta)"
                     /score="."
                     /source="Aragorn:001002"
                     /type="tRNA"
     tRNA            606332..606405
                     /accession="BART_00488"
                     /name="BART_00488"
                     /phase="."
                     /product="tRNA-Gly(tcc)"
                     /score="."
                     /source="Aragorn:001002"
                     /type="tRNA"
     CDS             606585..607760
                     /accession="BART_00489"
                     /name="tufA_1"
                     /phase=0
                     /product="Elongation factor Tu"
                     /score="."
                     /source="Prodigal:002006"
                     /type="CDS"
     tRNA            607808..607883
                     /accession="BART_00490"
                     /name="BART_00490"
                     /phase="."
                     /product="tRNA-Trp(cca)"
                     /score="."
                     /source="Aragorn:001002"
                     /type="tRNA"
     CDS             608124..608342
                     /accession="BART_00491"
                     /name="secE"
                     /phase=0
                     /product="Protein translocase subunit SecE"
                     /score="."
                     /source="Prodigal:002006"
                     /type="CDS"
     CDS             608363..608893
                     /accession="BART_00492"
                     /name="nusG"
                     /phase=0
                     /product="Transcription termination/antitermination protei
                     n NusG"
                     /score="."
                     /source="Prodigal:002006"
                     /type="CDS"
     CDS             609043..609471
                     /accession="BART_00493"
                     /name="rplK"
                     /phase=0
                     /product="50S ribosomal protein L11"
                     /score="."
                     /source="Prodigal:002006"
                     /type="CDS"
     CDS             609476..610180
                     /accession="BART_00494"
                     /name="rplA"
                     /phase=0
                     /product="50S ribosomal protein L1"
                     /score="."
                     /source="Prodigal:002006"
                     /type="CDS"
     CDS             610539..611057
                     /accession="BART_00495"
                     /name="rplJ"
                     /phase=0
                     /product="50S ribosomal protein L10"
                     /score="."
                     /source="Prodigal:002006"
                     /type="CDS"
     CDS             611157..611528
                     /accession="BART_00496"
                     /name="rplL"
                     /phase=0
                     /product="50S ribosomal protein L7/L12"
                     /score="."
                     /source="Prodigal:002006"
                     /type="CDS"
     CDS             611816..615967
                     /accession="BART_00497"
                     /name="rpoB"
                     /phase=0
                     /product="DNA-directed RNA polymerase subunit beta"
                     /score="."
                     /source="Prodigal:002006"
                     /type="CDS"
     CDS             616139..620350
                     /accession="BART_00498"
                     /name="rpoC"
                     /phase=0
                     /product="DNA-directed RNA polymerase subunit beta'"
                     /score="."
                     /source="Prodigal:002006"
                     /type="CDS"
     CDS             621389..622072
                     /accession="BART_00499"
                     /name="nbzA"
                     /phase=0
                     /product="Nitrobenzene nitroreductase"
                     /score="."
                     /source="Prodigal:002006"
                     /type="CDS"
     CDS             complement(622260..623303)
                     /accession="BART_00500"
                     /name="xerC_2"
                     /phase=0
                     /product="Tyrosine recombinase XerC"
                     /score="."
                     /source="Prodigal:002006"
                     /type="CDS"
     CDS             complement(623313..623519)
                     /accession="BART_00501"
                     /name="BART_00501"
                     /phase=0
                     /product="hypothetical protein"
                     /score="."
                     /source="Prodigal:002006"
                     /type="CDS"
     CDS             complement(623638..624261)
                     /accession="BART_00502"
                     /name="BART_00502"
                     /phase=0
                     /product="hypothetical protein"
                     /score="."
                     /source="Prodigal:002006"
                     /type="CDS"
     CDS             complement(624263..625087)
                     /accession="BART_00503"
                     /name="BART_00503"
                     /phase=0
                     /product="hypothetical protein"
                     /score="."
                     /source="Prodigal:002006"
                     /type="CDS"
     CDS             complement(625164..625535)
                     /accession="BART_00504"
                     /name="BART_00504"
                     /phase=0
                     /product="hypothetical protein"
                     /score="."
                     /source="Prodigal:002006"
                     /type="CDS"
     CDS             complement(625546..626004)
                     /accession="BART_00505"
                     /name="BART_00505"
                     /phase=0
                     /product="hypothetical protein"
                     /score="."
                     /source="Prodigal:002006"
                     /type="CDS"
     CDS             complement(626015..626743)
                     /accession="BART_00506"
                     /name="BART_00506"
                     /phase=0
                     /product="hypothetical protein"
                     /score="."
                     /source="Prodigal:002006"
                     /type="CDS"
     CDS             complement(626754..627446)
                     /accession="BART_00507"
                     /name="lpxD_1"
                     /phase=0
                     /product="UDP-3-O-(3-hydroxymyristoyl)glucosamine N-acyltr
                     ansferase"
                     /score="."
                     /source="Prodigal:002006"
                     /type="CDS"
     CDS             complement(627538..627948)
                     /accession="BART_00508"
                     /name="BART_00508"
                     /phase=0
                     /product="hypothetical protein"
                     /score="."
                     /source="Prodigal:002006"
                     /type="CDS"
     CDS             complement(628223..628549)
                     /accession="BART_00509"
                     /name="BART_00509"
                     /phase=0
                     /product="hypothetical protein"
                     /score="."
                     /source="Prodigal:002006"
                     /type="CDS"
     CDS             628663..628986
                     /accession="BART_00510"
                     /name="BART_00510"
                     /phase=0
                     /product="hypothetical protein"
                     /score="."
                     /source="Prodigal:002006"
                     /type="CDS"
     CDS             628997..629314
                     /accession="BART_00511"
                     /name="BART_00511"
                     /phase=0
                     /product="hypothetical protein"
                     /score="."
                     /source="Prodigal:002006"
                     /type="CDS"
     CDS             629326..629961
                     /accession="BART_00512"
                     /name="BART_00512"
                     /phase=0
                     /product="hypothetical protein"
                     /score="."
                     /source="Prodigal:002006"
                     /type="CDS"
     CDS             629972..630340
                     /accession="BART_00513"
                     /name="BART_00513"
                     /phase=0
                     /product="hypothetical protein"
                     /score="."
                     /source="Prodigal:002006"
                     /type="CDS"
     CDS             complement(630313..630984)
                     /accession="BART_00514"
                     /name="BART_00514"
                     /phase=0
                     /product="hypothetical protein"
                     /score="."
                     /source="Prodigal:002006"
                     /type="CDS"
     CDS             631030..631500
                     /accession="BART_00515"
                     /name="BART_00515"
                     /phase=0
                     /product="hypothetical protein"
                     /score="."
                     /source="Prodigal:002006"
                     /type="CDS"
     CDS             631493..632641
                     /accession="BART_00516"
                     /name="BART_00516"
                     /phase=0
                     /product="hypothetical protein"
                     /score="."
                     /source="Prodigal:002006"
                     /type="CDS"
     CDS             632604..633050
                     /accession="BART_00517"
                     /name="BART_00517"
                     /phase=0
                     /product="hypothetical protein"
                     /score="."
                     /source="Prodigal:002006"
                     /type="CDS"
     CDS             633251..633688
                     /accession="BART_00518"
                     /name="BART_00518"
                     /phase=0
                     /product="hypothetical protein"
                     /score="."
                     /source="Prodigal:002006"
                     /type="CDS"
     CDS             complement(635231..636010)
                     /accession="BART_00519"
                     /name="BART_00519"
                     /phase=0
                     /product="hypothetical protein"
                     /score="."
                     /source="Prodigal:002006"
                     /type="CDS"
     CDS             complement(636104..636778)
                     /accession="BART_00520"
                     /name="BART_00520"
                     /phase=0
                     /product="hypothetical protein"
                     /score="."
                     /source="Prodigal:002006"
                     /type="CDS"
     CDS             complement(636872..637642)
                     /accession="BART_00521"
                     /name="BART_00521"
                     /phase=0
                     /product="hypothetical protein"
                     /score="."
                     /source="Prodigal:002006"
                     /type="CDS"
     CDS             complement(639186..644147)
                     /accession="BART_00522"
                     /name="BART_00522"
                     /phase=0
                     /product="hypothetical protein"
                     /score="."
                     /source="Prodigal:002006"
                     /type="CDS"
     CDS             complement(644707..646302)
                     /accession="BART_00523"
                     /name="BART_00523"
                     /phase=0
                     /product="hypothetical protein"
                     /score="."
                     /source="Prodigal:002006"
                     /type="CDS"
     CDS             complement(646299..647195)
                     /accession="BART_00524"
                     /name="BART_00524"
                     /phase=0
                     /product="hypothetical protein"
                     /score="."
                     /source="Prodigal:002006"
                     /type="CDS"
     CDS             complement(647301..647501)
                     /accession="BART_00525"
                     /name="BART_00525"
                     /phase=0
                     /product="hypothetical protein"
                     /score="."
                     /source="Prodigal:002006"
                     /type="CDS"
     CDS             complement(647711..648877)
                     /accession="BART_00526"
                     /name="intA_1"
                     /phase=0
                     /product="Prophage integrase IntA"
                     /score="."
                     /source="Prodigal:002006"
                     /type="CDS"
     CDS             649115..649417
                     /accession="BART_00527"
                     /name="BART_00527"
                     /phase=0
                     /product="hypothetical protein"
                     /score="."
                     /source="Prodigal:002006"
                     /type="CDS"
     CDS             649468..650217
                     /accession="BART_00528"
                     /name="BART_00528"
                     /phase=0
                     /product="hypothetical protein"
                     /score="."
                     /source="Prodigal:002006"
                     /type="CDS"
     CDS             651096..651533
                     /accession="BART_00529"
                     /name="ssb_2"
                     /phase=0
                     /product="Single-stranded DNA-binding protein"
                     /score="."
                     /source="Prodigal:002006"
                     /type="CDS"
     CDS             complement(653220..653999)
                     /accession="BART_00530"
                     /name="BART_00530"
                     /phase=0
                     /product="hypothetical protein"
                     /score="."
                     /source="Prodigal:002006"
                     /type="CDS"
     CDS             complement(654095..654784)
                     /accession="BART_00531"
                     /name="BART_00531"
                     /phase=0
                     /product="hypothetical protein"
                     /score="."
                     /source="Prodigal:002006"
                     /type="CDS"
     CDS             complement(654873..655856)
                     /accession="BART_00532"
                     /name="BART_00532"
                     /phase=0
                     /product="hypothetical protein"
                     /score="."
                     /source="Prodigal:002006"
                     /type="CDS"
     CDS             complement(657584..658021)
                     /accession="BART_00533"
                     /name="BART_00533"
                     /phase=0
                     /product="hypothetical protein"
                     /score="."
                     /source="Prodigal:002006"
                     /type="CDS"
     CDS             658380..658559
                     /accession="BART_00534"
                     /name="BART_00534"
                     /phase=0
                     /product="hypothetical protein"
                     /score="."
                     /source="Prodigal:002006"
                     /type="CDS"
     CDS             658552..660315
                     /accession="BART_00535"
                     /name="shlB_1"
                     /phase=0
                     /product="Hemolysin transporter protein ShlB"
                     /score="."
                     /source="Prodigal:002006"
                     /type="CDS"
     CDS             660406..667962
                     /accession="BART_00536"
                     /name="BART_00536"
                     /phase=0
                     /product="hypothetical protein"
                     /score="."
                     /source="Prodigal:002006"
                     /type="CDS"
     CDS             668025..668612
                     /accession="BART_00537"
                     /name="BART_00537"
                     /phase=0
                     /product="hypothetical protein"
                     /score="."
                     /source="Prodigal:002006"
                     /type="CDS"
     CDS             668874..669266
                     /accession="BART_00538"
                     /name="BART_00538"
                     /phase=0
                     /product="hypothetical protein"
                     /score="."
                     /source="Prodigal:002006"
                     /type="CDS"
     CDS             669344..669934
                     /accession="BART_00539"
                     /name="BART_00539"
                     /phase=0
                     /product="hypothetical protein"
                     /score="."
                     /source="Prodigal:002006"
                     /type="CDS"
     CDS             670196..670450
                     /accession="BART_00540"
                     /name="BART_00540"
                     /phase=0
                     /product="hypothetical protein"
                     /score="."
                     /source="Prodigal:002006"
                     /type="CDS"
     CDS             670532..671017
                     /accession="BART_00541"
                     /name="BART_00541"
                     /phase=0
                     /product="hypothetical protein"
                     /score="."
                     /source="Prodigal:002006"
                     /type="CDS"
     CDS             671065..673620
                     /accession="BART_00542"
                     /name="BART_00542"
                     /phase=0
                     /product="hypothetical protein"
                     /score="."
                     /source="Prodigal:002006"
                     /type="CDS"
     CDS             complement(674717..679690)
                     /accession="BART_00543"
                     /name="BART_00543"
                     /phase=0
                     /product="hypothetical protein"
                     /score="."
                     /source="Prodigal:002006"
                     /type="CDS"
     CDS             complement(680275..681882)
                     /accession="BART_00544"
                     /name="BART_00544"
                     /phase=0
                     /product="hypothetical protein"
                     /score="."
                     /source="Prodigal:002006"
                     /type="CDS"
     CDS             complement(681888..682745)
                     /accession="BART_00545"
                     /name="BART_00545"
                     /phase=0
                     /product="hypothetical protein"
                     /score="."
                     /source="Prodigal:002006"
                     /type="CDS"
     CDS             complement(682849..683049)
                     /accession="BART_00546"
                     /name="BART_00546"
                     /phase=0
                     /product="hypothetical protein"
                     /score="."
                     /source="Prodigal:002006"
                     /type="CDS"
     CDS             complement(683258..684424)
                     /accession="BART_00547"
                     /name="intA_2"
                     /phase=0
                     /product="Prophage integrase IntA"
                     /score="."
                     /source="Prodigal:002006"
                     /type="CDS"
     CDS             684668..687643
                     /accession="BART_00548"
                     /name="BART_00548"
                     /phase=0
                     /product="hypothetical protein"
                     /score="."
                     /source="Prodigal:002006"
                     /type="CDS"
     CDS             687712..688374
                     /accession="BART_00549"
                     /name="BART_00549"
                     /phase=0
                     /product="hypothetical protein"
                     /score="."
                     /source="Prodigal:002006"
                     /type="CDS"
     CDS             688416..688646
                     /accession="BART_00550"
                     /name="BART_00550"
                     /phase=0
                     /product="hypothetical protein"
                     /score="."
                     /source="Prodigal:002006"
                     /type="CDS"
     CDS             688674..689465
                     /accession="BART_00551"
                     /name="BART_00551"
                     /phase=0
                     /product="hypothetical protein"
                     /score="."
                     /source="Prodigal:002006"
                     /type="CDS"
     CDS             complement(689513..691150)
                     /accession="BART_00552"
                     /name="BART_00552"
                     /phase=0
                     /product="hypothetical protein"
                     /score="."
                     /source="Prodigal:002006"
                     /type="CDS"
     CDS             691494..691913
                     /accession="BART_00553"
                     /name="BART_00553"
                     /phase=0
                     /product="hypothetical protein"
                     /score="."
                     /source="Prodigal:002006"
                     /type="CDS"
     CDS             692401..692619
                     /accession="BART_00554"
                     /name="BART_00554"
                     /phase=0
                     /product="hypothetical protein"
                     /score="."
                     /source="Prodigal:002006"
                     /type="CDS"
     CDS             692624..692896
                     /accession="BART_00555"
                     /name="BART_00555"
                     /phase=0
                     /product="hypothetical protein"
                     /score="."
                     /source="Prodigal:002006"
                     /type="CDS"
     CDS             693672..694238
                     /accession="BART_00556"
                     /name="BART_00556"
                     /phase=0
                     /product="hypothetical protein"
                     /score="."
                     /source="Prodigal:002006"
                     /type="CDS"
     CDS             694425..695357
                     /accession="BART_00557"
                     /name="BART_00557"
                     /phase=0
                     /product="hypothetical protein"
                     /score="."
                     /source="Prodigal:002006"
                     /type="CDS"
     CDS             695467..695592
                     /accession="BART_00558"
                     /name="BART_00558"
                     /phase=0
                     /product="hypothetical protein"
                     /score="."
                     /source="Prodigal:002006"
                     /type="CDS"
     CDS             complement(696770..696910)
                     /accession="BART_00559"
                     /name="BART_00559"
                     /phase=0
                     /product="hypothetical protein"
                     /score="."
                     /source="Prodigal:002006"
                     /type="CDS"
     CDS             complement(697021..702009)
                     /accession="BART_00560"
                     /name="BART_00560"
                     /phase=0
                     /product="hypothetical protein"
                     /score="."
                     /source="Prodigal:002006"
                     /type="CDS"
     CDS             complement(702506..702736)
                     /accession="BART_00561"
                     /name="BART_00561"
                     /phase=0
                     /product="hypothetical protein"
                     /score="."
                     /source="Prodigal:002006"
                     /type="CDS"
     CDS             complement(702759..703463)
                     /accession="BART_00562"
                     /name="BART_00562"
                     /phase=0
                     /product="hypothetical protein"
                     /score="."
                     /source="Prodigal:002006"
                     /type="CDS"
     CDS             complement(703664..703936)
                     /accession="BART_00563"
                     /name="relE2_1"
                     /phase=0
                     /product="Toxin RelE2"
                     /score="."
                     /source="Prodigal:002006"
                     /type="CDS"
     CDS             complement(703933..704223)
                     /accession="BART_00564"
                     /name="BART_00564"
                     /phase=0
                     /product="hypothetical protein"
                     /score="."
                     /source="Prodigal:002006"
                     /type="CDS"
     CDS             complement(704329..705033)
                     /accession="BART_00565"
                     /name="BART_00565"
                     /phase=0
                     /product="hypothetical protein"
                     /score="."
                     /source="Prodigal:002006"
                     /type="CDS"
     CDS             complement(705137..705337)
                     /accession="BART_00566"
                     /name="BART_00566"
                     /phase=0
                     /product="hypothetical protein"
                     /score="."
                     /source="Prodigal:002006"
                     /type="CDS"
     CDS             complement(705547..706713)
                     /accession="BART_00567"
                     /name="intA_3"
                     /phase=0
                     /product="Prophage integrase IntA"
                     /score="."
                     /source="Prodigal:002006"
                     /type="CDS"
     CDS             706882..711372
                     /accession="BART_00568"
                     /name="BART_00568"
                     /phase=0
                     /product="hypothetical protein"
                     /score="."
                     /source="Prodigal:002006"
                     /type="CDS"
     CDS             711384..711713
                     /accession="BART_00569"
                     /name="BART_00569"
                     /phase=0
                     /product="hypothetical protein"
                     /score="."
                     /source="Prodigal:002006"
                     /type="CDS"
     CDS             711779..712441
                     /accession="BART_00570"
                     /name="BART_00570"
                     /phase=0
                     /product="hypothetical protein"
                     /score="."
                     /source="Prodigal:002006"
                     /type="CDS"
     CDS             712483..712713
                     /accession="BART_00571"
                     /name="BART_00571"
                     /phase=0
                     /product="hypothetical protein"
                     /score="."
                     /source="Prodigal:002006"
                     /type="CDS"
     CDS             712723..713145
                     /accession="BART_00572"
                     /name="BART_00572"
                     /phase=0
                     /product="hypothetical protein"
                     /score="."
                     /source="Prodigal:002006"
                     /type="CDS"
     CDS             713162..713944
                     /accession="BART_00573"
                     /name="BART_00573"
                     /phase=0
                     /product="hypothetical protein"
                     /score="."
                     /source="Prodigal:002006"
                     /type="CDS"
     CDS             714297..715688
                     /accession="BART_00574"
                     /name="tdcG"
                     /phase=0
                     /product="L-serine dehydratase TdcG"
                     /score="."
                     /source="Prodigal:002006"
                     /type="CDS"
     CDS             complement(717460..717738)
                     /accession="BART_00575"
                     /name="BART_00575"
                     /phase=0
                     /product="hypothetical protein"
                     /score="."
                     /source="Prodigal:002006"
                     /type="CDS"
     CDS             complement(717771..719120)
                     /accession="BART_00576"
                     /name="BART_00576"
                     /phase=0
                     /product="hypothetical protein"
                     /score="."
                     /source="Prodigal:002006"
                     /type="CDS"
     CDS             719354..719749
                     /accession="BART_00577"
                     /name="clpS"
                     /phase=0
                     /product="ATP-dependent Clp protease adapter protein ClpS"
                     /score="."
                     /source="Prodigal:002006"
                     /type="CDS"
     CDS             719756..722107
                     /accession="BART_00578"
                     /name="clpA"
                     /phase=0
                     /product="ATP-dependent Clp protease ATP-binding subunit C
                     lpA"
                     /score="."
                     /source="Prodigal:002006"
                     /type="CDS"
     CDS             complement(722130..722552)
                     /accession="BART_00579"
                     /name="BART_00579"
                     /phase=0
                     /product="hypothetical protein"
                     /score="."
                     /source="Prodigal:002006"
                     /type="CDS"
     CDS             complement(722688..723149)
                     /accession="BART_00580"
                     /name="BART_00580"
                     /phase=0
                     /product="hypothetical protein"
                     /score="."
                     /source="Prodigal:002006"
                     /type="CDS"
     CDS             723295..724131
                     /accession="BART_00581"
                     /name="BART_00581"
                     /phase=0
                     /product="hypothetical protein"
                     /score="."
                     /source="Prodigal:002006"
                     /type="CDS"
     CDS             724299..725078
                     /accession="BART_00582"
                     /name="rpsB"
                     /phase=0
                     /product="30S ribosomal protein S2"
                     /score="."
                     /source="Prodigal:002006"
                     /type="CDS"
     CDS             725181..726104
                     /accession="BART_00583"
                     /name="tsf"
                     /phase=0
                     /product="Elongation factor Ts"
                     /score="."
                     /source="Prodigal:002006"
                     /type="CDS"
     CDS             726260..726979
                     /accession="BART_00584"
                     /name="pyrH"
                     /phase=0
                     /product="Uridylate kinase"
                     /score="."
                     /source="Prodigal:002006"
                     /type="CDS"
     CDS             727017..727577
                     /accession="BART_00585"
                     /name="frr"
                     /phase=0
                     /product="Ribosome-recycling factor"
                     /score="."
                     /source="Prodigal:002006"
                     /type="CDS"
     CDS             728265..729080
                     /accession="BART_00586"
                     /name="BART_00586"
                     /phase=0
                     /product="hypothetical protein"
                     /score="."
                     /source="Prodigal:002006"
                     /type="CDS"
     CDS             729096..730244
                     /accession="BART_00587"
                     /name="mmpA"
                     /phase=0
                     /product="Metalloprotease MmpA"
                     /score="."
                     /source="Prodigal:002006"
                     /type="CDS"
     CDS             730449..732845
                     /accession="BART_00588"
                     /name="bamA_1"
                     /phase=0
                     /product="Outer membrane protein assembly factor BamA"
                     /score="."
                     /source="Prodigal:002006"
                     /type="CDS"
     CDS             732911..733957
                     /accession="BART_00589"
                     /name="lpxD_2"
                     /phase=0
                     /product="UDP-3-O-acylglucosamine N-acyltransferase"
                     /score="."
                     /source="Prodigal:002006"
                     /type="CDS"
     CDS             733959..734426
                     /accession="BART_00590"
                     /name="fabZ"
                     /phase=0
                     /product="3-hydroxyacyl-[acyl-carrier-protein] dehydratase
                      FabZ"
                     /score="."
                     /source="Prodigal:002006"
                     /type="CDS"
     CDS             734451..735275
                     /accession="BART_00591"
                     /name="lpxA"
                     /phase=0
                     /product="Acyl-[acyl-carrier-protein]--UDP-N-acetylglucosa
                     mine O-acyltransferase"
                     /score="."
                     /source="Prodigal:002006"
                     /type="CDS"
     CDS             735278..736150
                     /accession="BART_00592"
                     /name="lpxI"
                     /phase=0
                     /product="UDP-2,3-diacylglucosamine pyrophosphatase LpxI"
                     /score="."
                     /source="Prodigal:002006"
                     /type="CDS"
     CDS             736143..737339
                     /accession="BART_00593"
                     /name="lpxB"
                     /phase=0
                     /product="Lipid-A-disaccharide synthase"
                     /score="."
                     /source="Prodigal:002006"
                     /type="CDS"
     CDS             complement(737360..738133)
                     /accession="BART_00594"
                     /name="glnQ_1"
                     /phase=0
                     /product="Glutamine transport ATP-binding protein GlnQ"
                     /score="."
                     /source="Prodigal:002006"
                     /type="CDS"
     CDS             complement(738214..738921)
                     /accession="BART_00595"
                     /name="occM"
                     /phase=0
                     /product="Octopine transport system permease protein OccM"
                     /score="."
                     /source="Prodigal:002006"
                     /type="CDS"
     CDS             complement(738918..739640)
                     /accession="BART_00596"
                     /name="artQ"
                     /phase=0
                     /product="Arginine ABC transporter permease protein ArtQ"
                     /score="."
                     /source="Prodigal:002006"
                     /type="CDS"
     CDS             complement(739718..740470)
                     /accession="BART_00597"
                     /name="argT_1"
                     /phase=0
                     /product="Lysine/arginine/ornithine-binding periplasmic pr
                     otein"
                     /score="."
                     /source="Prodigal:002006"
                     /type="CDS"
     CDS             complement(740955..741707)
                     /accession="BART_00598"
                     /name="argT_2"
                     /phase=0
                     /product="Lysine/arginine/ornithine-binding periplasmic pr
                     otein"
                     /score="."
                     /source="Prodigal:002006"
                     /type="CDS"
     CDS             complement(742033..743328)
                     /accession="BART_00599"
                     /name="gltA"
                     /phase=0
                     /product="Citrate synthase"
                     /score="."
                     /source="Prodigal:002006"
                     /type="CDS"
     CDS             complement(743574..745004)
                     /accession="BART_00600"
                     /name="gltX_1"
                     /phase=0
                     /product="Glutamate--tRNA ligase"
                     /score="."
                     /source="Prodigal:002006"
                     /type="CDS"
     CDS             745116..747392
                     /accession="BART_00601"
                     /name="BART_00601"
                     /phase=0
                     /product="hypothetical protein"
                     /score="."
                     /source="Prodigal:002006"
                     /type="CDS"
     CDS             747725..748429
                     /accession="BART_00602"
                     /name="rpiA"
                     /phase=0
                     /product="Ribose-5-phosphate isomerase A"
                     /score="."
                     /source="Prodigal:002006"
                     /type="CDS"
     CDS             748543..749100
                     /accession="BART_00603"
                     /name="BART_00603"
                     /phase=0
                     /product="hypothetical protein"
                     /score="."
                     /source="Prodigal:002006"
                     /type="CDS"
     CDS             749302..750693
                     /accession="BART_00604"
                     /name="garB"
                     /phase=0
                     /product="Glutathione amide reductase"
                     /score="."
                     /source="Prodigal:002006"
                     /type="CDS"
     CDS             750765..752144
                     /accession="BART_00605"
                     /name="aroH"
                     /phase=0
                     /product="Phospho-2-dehydro-3-deoxyheptonate aldolase"
                     /score="."
                     /source="Prodigal:002006"
                     /type="CDS"
     CDS             752270..753931
                     /accession="BART_00606"
                     /name="nadE"
                     /phase=0
                     /product="Glutamine-dependent NAD(+) synthetase"
                     /score="."
                     /source="Prodigal:002006"
                     /type="CDS"
     CDS             753941..755314
                     /accession="BART_00607"
                     /name="gltX_2"
                     /phase=0
                     /product="Glutamate--tRNA ligase"
                     /score="."
                     /source="Prodigal:002006"
                     /type="CDS"
     CDS             complement(755376..756782)
                     /accession="BART_00608"
                     /name="rhlE_1"
                     /phase=0
                     /product="ATP-dependent RNA helicase RhlE"
                     /score="."
                     /source="Prodigal:002006"
                     /type="CDS"
     CDS             complement(756940..757713)
                     /accession="BART_00609"
                     /name="nadK"
                     /phase=0
                     /product="NAD kinase"
                     /score="."
                     /source="Prodigal:002006"
                     /type="CDS"
     tRNA            757986..758062
                     /accession="BART_00610"
                     /name="BART_00610"
                     /phase="."
                     /product="tRNA-Arg(ccg)"
                     /score="."
                     /source="Aragorn:001002"
                     /type="tRNA"
     CDS             759265..761814
                     /accession="BART_00611"
                     /name="BART_00611"
                     /phase=0
                     /product="hypothetical protein"
                     /score="."
                     /source="Prodigal:002006"
                     /type="CDS"
     CDS             762063..762419
                     /accession="BART_00612"
                     /name="BART_00612"
                     /phase=0
                     /product="hypothetical protein"
                     /score="."
                     /source="Prodigal:002006"
                     /type="CDS"
     CDS             complement(762420..763118)
                     /accession="BART_00613"
                     /name="BART_00613"
                     /phase=0
                     /product="hypothetical protein"
                     /score="."
                     /source="Prodigal:002006"
                     /type="CDS"
     CDS             complement(763102..763872)
                     /accession="BART_00614"
                     /name="BART_00614"
                     /phase=0
                     /product="hypothetical protein"
                     /score="."
                     /source="Prodigal:002006"
                     /type="CDS"
     CDS             complement(764351..764449)
                     /accession="BART_00615"
                     /name="BART_00615"
                     /phase=0
                     /product="hypothetical protein"
                     /score="."
                     /source="Prodigal:002006"
                     /type="CDS"
     CDS             765244..767016
                     /accession="BART_00616"
                     /name="shlB_2"
                     /phase=0
                     /product="Hemolysin transporter protein ShlB"
                     /score="."
                     /source="Prodigal:002006"
                     /type="CDS"
     CDS             767042..775123
                     /accession="BART_00617"
                     /name="BART_00617"
                     /phase=0
                     /product="hypothetical protein"
                     /score="."
                     /source="Prodigal:002006"
                     /type="CDS"
     CDS             775120..775527
                     /accession="BART_00618"
                     /name="BART_00618"
                     /phase=0
                     /product="hypothetical protein"
                     /score="."
                     /source="Prodigal:002006"
                     /type="CDS"
     CDS             775598..777010
                     /accession="BART_00619"
                     /name="BART_00619"
                     /phase=0
                     /product="hypothetical protein"
                     /score="."
                     /source="Prodigal:002006"
                     /type="CDS"
     CDS             777007..777414
                     /accession="BART_00620"
                     /name="BART_00620"
                     /phase=0
                     /product="hypothetical protein"
                     /score="."
                     /source="Prodigal:002006"
                     /type="CDS"
     CDS             777498..778217
                     /accession="BART_00621"
                     /name="BART_00621"
                     /phase=0
                     /product="hypothetical protein"
                     /score="."
                     /source="Prodigal:002006"
                     /type="CDS"
     CDS             778214..778615
                     /accession="BART_00622"
                     /name="BART_00622"
                     /phase=0
                     /product="hypothetical protein"
                     /score="."
                     /source="Prodigal:002006"
                     /type="CDS"
     CDS             778762..779121
                     /accession="BART_00623"
                     /name="BART_00623"
                     /phase=0
                     /product="hypothetical protein"
                     /score="."
                     /source="Prodigal:002006"
                     /type="CDS"
     CDS             779109..780872
                     /accession="BART_00624"
                     /name="BART_00624"
                     /phase=0
                     /product="hypothetical protein"
                     /score="."
                     /source="Prodigal:002006"
                     /type="CDS"
     CDS             780869..781270
                     /accession="BART_00625"
                     /name="BART_00625"
                     /phase=0
                     /product="hypothetical protein"
                     /score="."
                     /source="Prodigal:002006"
                     /type="CDS"
     CDS             781374..782048
                     /accession="BART_00626"
                     /name="BART_00626"
                     /phase=0
                     /product="hypothetical protein"
                     /score="."
                     /source="Prodigal:002006"
                     /type="CDS"
     CDS             782045..782446
                     /accession="BART_00627"
                     /name="BART_00627"
                     /phase=0
                     /product="hypothetical protein"
                     /score="."
                     /source="Prodigal:002006"
                     /type="CDS"
     CDS             782578..783249
                     /accession="BART_00628"
                     /name="BART_00628"
                     /phase=0
                     /product="hypothetical protein"
                     /score="."
                     /source="Prodigal:002006"
                     /type="CDS"
     CDS             783246..783650
                     /accession="BART_00629"
                     /name="BART_00629"
                     /phase=0
                     /product="hypothetical protein"
                     /score="."
                     /source="Prodigal:002006"
                     /type="CDS"
     CDS             783797..784156
                     /accession="BART_00630"
                     /name="BART_00630"
                     /phase=0
                     /product="hypothetical protein"
                     /score="."
                     /source="Prodigal:002006"
                     /type="CDS"
     CDS             784144..785907
                     /accession="BART_00631"
                     /name="BART_00631"
                     /phase=0
                     /product="hypothetical protein"
                     /score="."
                     /source="Prodigal:002006"
                     /type="CDS"
     CDS             785904..786305
                     /accession="BART_00632"
                     /name="BART_00632"
                     /phase=0
                     /product="hypothetical protein"
                     /score="."
                     /source="Prodigal:002006"
                     /type="CDS"
     CDS             786409..787083
                     /accession="BART_00633"
                     /name="BART_00633"
                     /phase=0
                     /product="hypothetical protein"
                     /score="."
                     /source="Prodigal:002006"
                     /type="CDS"
     CDS             787080..787478
                     /accession="BART_00634"
                     /name="BART_00634"
                     /phase=0
                     /product="hypothetical protein"
                     /score="."
                     /source="Prodigal:002006"
                     /type="CDS"
     CDS             787562..788281
                     /accession="BART_00635"
                     /name="BART_00635"
                     /phase=0
                     /product="hypothetical protein"
                     /score="."
                     /source="Prodigal:002006"
                     /type="CDS"
     CDS             788278..788679
                     /accession="BART_00636"
                     /name="BART_00636"
                     /phase=0
                     /product="hypothetical protein"
                     /score="."
                     /source="Prodigal:002006"
                     /type="CDS"
     CDS             788826..789185
                     /accession="BART_00637"
                     /name="BART_00637"
                     /phase=0
                     /product="hypothetical protein"
                     /score="."
                     /source="Prodigal:002006"
                     /type="CDS"
     CDS             789262..790674
                     /accession="BART_00638"
                     /name="BART_00638"
                     /phase=0
                     /product="hypothetical protein"
                     /score="."
                     /source="Prodigal:002006"
                     /type="CDS"
     CDS             790671..791075
                     /accession="BART_00639"
                     /name="BART_00639"
                     /phase=0
                     /product="hypothetical protein"
                     /score="."
                     /source="Prodigal:002006"
                     /type="CDS"
     CDS             791448..791849
                     /accession="BART_00640"
                     /name="BART_00640"
                     /phase=0
                     /product="hypothetical protein"
                     /score="."
                     /source="Prodigal:002006"
                     /type="CDS"
     CDS             792134..792466
                     /accession="BART_00641"
                     /name="BART_00641"
                     /phase=0
                     /product="hypothetical protein"
                     /score="."
                     /source="Prodigal:002006"
                     /type="CDS"
     CDS             793372..796125
                     /accession="BART_00642"
                     /name="BART_00642"
                     /phase=0
                     /product="hypothetical protein"
                     /score="."
                     /source="Prodigal:002006"
                     /type="CDS"
     CDS             complement(796690..797949)
                     /accession="BART_00643"
                     /name="BART_00643"
                     /phase=0
                     /product="hypothetical protein"
                     /score="."
                     /source="Prodigal:002006"
                     /type="CDS"
     CDS             complement(797946..798788)
                     /accession="BART_00644"
                     /name="BART_00644"
                     /phase=0
                     /product="hypothetical protein"
                     /score="."
                     /source="Prodigal:002006"
                     /type="CDS"
     CDS             799388..800170
                     /accession="BART_00645"
                     /name="BART_00645"
                     /phase=0
                     /product="hypothetical protein"
                     /score="."
                     /source="Prodigal:002006"
                     /type="CDS"
     CDS             complement(800203..800754)
                     /accession="BART_00646"
                     /name="BART_00646"
                     /phase=0
                     /product="hypothetical protein"
                     /score="."
                     /source="Prodigal:002006"
                     /type="CDS"
     CDS             complement(800911..802320)
                     /accession="BART_00647"
                     /name="glnA"
                     /phase=0
                     /product="Glutamine synthetase"
                     /score="."
                     /source="Prodigal:002006"
                     /type="CDS"
     CDS             complement(802377..802715)
                     /accession="BART_00648"
                     /name="glnB"
                     /phase=0
                     /product="Nitrogen regulatory protein P-II"
                     /score="."
                     /source="Prodigal:002006"
                     /type="CDS"
     CDS             complement(803548..806463)
                     /accession="BART_00649"
                     /name="uvrA"
                     /phase=0
                     /product="UvrABC system protein A"
                     /score="."
                     /source="Prodigal:002006"
                     /type="CDS"
     CDS             806794..807303
                     /accession="BART_00650"
                     /name="BART_00650"
                     /phase=0
                     /product="Single-stranded DNA-binding protein"
                     /score="."
                     /source="Prodigal:002006"
                     /type="CDS"
     CDS             807532..810315
                     /accession="BART_00651"
                     /name="gyrA"
                     /phase=0
                     /product="DNA gyrase subunit A"
                     /score="."
                     /source="Prodigal:002006"
                     /type="CDS"
     CDS             810337..810858
                     /accession="BART_00652"
                     /name="coaD"
                     /phase=0
                     /product="Phosphopantetheine adenylyltransferase"
                     /score="."
                     /source="Prodigal:002006"
                     /type="CDS"
     CDS             810848..811441
                     /accession="BART_00653"
                     /name="ppiB_1"
                     /phase=0
                     /product="Peptidyl-prolyl cis-trans isomerase B"
                     /score="."
                     /source="Prodigal:002006"
                     /type="CDS"
     CDS             811461..811973
                     /accession="BART_00654"
                     /name="ppiB_2"
                     /phase=0
                     /product="Peptidyl-prolyl cis-trans isomerase B"
                     /score="."
                     /source="Prodigal:002006"
                     /type="CDS"
     CDS             813050..814168
                     /accession="BART_00655"
                     /name="tgt"
                     /phase=0
                     /product="Queuine tRNA-ribosyltransferase"
                     /score="."
                     /source="Prodigal:002006"
                     /type="CDS"
     CDS             815362..816561
                     /accession="BART_00656"
                     /name="ydhP"
                     /phase=0
                     /product="Inner membrane transport protein YdhP"
                     /score="."
                     /source="Prodigal:002006"
                     /type="CDS"
     CDS             complement(816600..818030)
                     /accession="BART_00657"
                     /name="BART_00657"
                     /phase=0
                     /product="putative multidrug-efflux transporter"
                     /score="."
                     /source="Prodigal:002006"
                     /type="CDS"
     CDS             complement(818147..819361)
                     /accession="BART_00658"
                     /name="icd"
                     /phase=0
                     /product="Isocitrate dehydrogenase [NADP]"
                     /score="."
                     /source="Prodigal:002006"
                     /type="CDS"
     tRNA            complement(820124..820198)
                     /accession="BART_00659"
                     /name="BART_00659"
                     /phase="."
                     /product="tRNA-Glu(ttc)"
                     /score="."
                     /source="Aragorn:001002"
                     /type="tRNA"
     CDS             821527..822843
                     /accession="BART_00660"
                     /name="hom"
                     /phase=0
                     /product="Homoserine dehydrogenase"
                     /score="."
                     /source="Prodigal:002006"
                     /type="CDS"
     CDS             822980..823966
                     /accession="BART_00661"
                     /name="glpX"
                     /phase=0
                     /product="Fructose-1,6-bisphosphatase class 2"
                     /score="."
                     /source="Prodigal:002006"
                     /type="CDS"
     CDS             complement(824081..825187)
                     /accession="BART_00662"
                     /name="ilvE"
                     /phase=0
                     /product="Branched-chain-amino-acid aminotransferase"
                     /score="."
                     /source="Prodigal:002006"
                     /type="CDS"
     CDS             825497..825772
                     /accession="BART_00663"
                     /name="BART_00663"
                     /phase=0
                     /product="hypothetical protein"
                     /score="."
                     /source="Prodigal:002006"
                     /type="CDS"
     CDS             complement(825931..828444)
                     /accession="BART_00664"
                     /name="BART_00664"
                     /phase=0
                     /product="hypothetical protein"
                     /score="."
                     /source="Prodigal:002006"
                     /type="CDS"
     CDS             complement(828596..830353)
                     /accession="BART_00665"
                     /name="argS"
                     /phase=0
                     /product="Arginine--tRNA ligase"
                     /score="."
                     /source="Prodigal:002006"
                     /type="CDS"
     CDS             complement(830384..831586)
                     /accession="BART_00666"
                     /name="BART_00666"
                     /phase=0
                     /product="Deoxyguanosinetriphosphate triphosphohydrolase-l
                     ike protein"
                     /score="."
                     /source="Prodigal:002006"
                     /type="CDS"
     CDS             831698..832021
                     /accession="BART_00667"
                     /name="sufA"
                     /phase=0
                     /product="Protein SufA"
                     /score="."
                     /source="Prodigal:002006"
                     /type="CDS"
     CDS             832035..833045
                     /accession="BART_00668"
                     /name="BART_00668"
                     /phase=0
                     /product="hypothetical protein"
                     /score="."
                     /source="Prodigal:002006"
                     /type="CDS"
     CDS             833071..833877
                     /accession="BART_00669"
                     /name="BART_00669"
                     /phase=0
                     /product="hypothetical protein"
                     /score="."
                     /source="Prodigal:002006"
                     /type="CDS"
     CDS             833892..835256
                     /accession="BART_00670"
                     /name="glmU"
                     /phase=0
                     /product="Bifunctional protein GlmU"
                     /score="."
                     /source="Prodigal:002006"
                     /type="CDS"
     CDS             835430..837253
                     /accession="BART_00671"
                     /name="nodM"
                     /phase=0
                     /product="Glutamine--fructose-6-phosphate aminotransferase
                      [isomerizing]"
                     /score="."
                     /source="Prodigal:002006"
                     /type="CDS"
     CDS             complement(837549..839657)
                     /accession="BART_00672"
                     /name="recG"
                     /phase=0
                     /product="ATP-dependent DNA helicase RecG"
                     /score="."
                     /source="Prodigal:002006"
                     /type="CDS"
     CDS             840037..843525
                     /accession="BART_00673"
                     /name="dnaE1"
                     /phase=0
                     /product="DNA polymerase III subunit alpha"
                     /score="."
                     /source="Prodigal:002006"
                     /type="CDS"
     CDS             complement(843709..844956)
                     /accession="BART_00674"
                     /name="mhbM"
                     /phase=0
                     /product="3-hydroxybenzoate 6-hydroxylase"
                     /score="."
                     /source="Prodigal:002006"
                     /type="CDS"
     CDS             complement(845003..845251)
                     /accession="BART_00675"
                     /name="BART_00675"
                     /phase=0
                     /product="hypothetical protein"
                     /score="."
                     /source="Prodigal:002006"
                     /type="CDS"
     CDS             845577..847760
                     /accession="BART_00676"
                     /name="ppk"
                     /phase=0
                     /product="Polyphosphate kinase"
                     /score="."
                     /source="Prodigal:002006"
                     /type="CDS"
     CDS             847767..849284
                     /accession="BART_00677"
                     /name="ppx"
                     /phase=0
                     /product="Exopolyphosphatase"
                     /score="."
                     /source="Prodigal:002006"
                     /type="CDS"
     CDS             complement(849784..850935)
                     /accession="BART_00678"
                     /name="rnd_2"
                     /phase=0
                     /product="Ribonuclease D"
                     /score="."
                     /source="Prodigal:002006"
                     /type="CDS"
     CDS             851072..852865
                     /accession="BART_00679"
                     /name="aspS"
                     /phase=0
                     /product="Aspartate--tRNA ligase"
                     /score="."
                     /source="Prodigal:002006"
                     /type="CDS"
     CDS             852908..853108
                     /accession="BART_00680"
                     /name="BART_00680"
                     /phase=0
                     /product="hypothetical protein"
                     /score="."
                     /source="Prodigal:002006"
                     /type="CDS"
     CDS             854092..856341
                     /accession="BART_00681"
                     /name="parC"
                     /phase=0
                     /product="DNA topoisomerase 4 subunit A"
                     /score="."
                     /source="Prodigal:002006"
                     /type="CDS"
     CDS             complement(856855..858111)
                     /accession="BART_00682"
                     /name="bcr"
                     /phase=0
                     /product="Bicyclomycin resistance protein"
                     /score="."
                     /source="Prodigal:002006"
                     /type="CDS"
     CDS             complement(858183..858515)
                     /accession="BART_00683"
                     /name="grxD"
                     /phase=0
                     /product="Glutaredoxin 4"
                     /score="."
                     /source="Prodigal:002006"
                     /type="CDS"
     CDS             complement(858611..858844)
                     /accession="BART_00684"
                     /name="BART_00684"
                     /phase=0
                     /product="putative protein RP812"
                     /score="."
                     /source="Prodigal:002006"
                     /type="CDS"
     CDS             complement(858907..861117)
                     /accession="BART_00685"
                     /name="purL"
                     /phase=0
                     /product="Phosphoribosylformylglycinamidine synthase subun
                     it PurL"
                     /score="."
                     /source="Prodigal:002006"
                     /type="CDS"
     CDS             complement(861407..862078)
                     /accession="BART_00686"
                     /name="purQ"
                     /phase=0
                     /product="Phosphoribosylformylglycinamidine synthase subun
                     it PurQ"
                     /score="."
                     /source="Prodigal:002006"
                     /type="CDS"
     CDS             complement(862090..862329)
                     /accession="BART_00687"
                     /name="purS"
                     /phase=0
                     /product="Phosphoribosylformylglycinamidine synthase subun
                     it PurS"
                     /score="."
                     /source="Prodigal:002006"
                     /type="CDS"
     CDS             complement(862395..863159)
                     /accession="BART_00688"
                     /name="purC"
                     /phase=0
                     /product="Phosphoribosylaminoimidazole-succinocarboxamide 
                     synthase"
                     /score="."
                     /source="Prodigal:002006"
                     /type="CDS"
     CDS             complement(863352..863900)
                     /accession="BART_00689"
                     /name="BART_00689"
                     /phase=0
                     /product="hypothetical protein"
                     /score="."
                     /source="Prodigal:002006"
                     /type="CDS"
     CDS             complement(863972..865279)
                     /accession="BART_00690"
                     /name="purB"
                     /phase=0
                     /product="Adenylosuccinate lyase"
                     /score="."
                     /source="Prodigal:002006"
                     /type="CDS"
     CDS             complement(865290..865964)
                     /accession="BART_00691"
                     /name="rpe"
                     /phase=0
                     /product="Ribulose-phosphate 3-epimerase"
                     /score="."
                     /source="Prodigal:002006"
                     /type="CDS"
     CDS             866108..866641
                     /accession="BART_00692"
                     /name="rutF"
                     /phase=0
                     /product="FMN reductase (NADH) RutF"
                     /score="."
                     /source="Prodigal:002006"
                     /type="CDS"
     CDS             866952..867368
                     /accession="BART_00693"
                     /name="dksA"
                     /phase=0
                     /product="RNA polymerase-binding transcription factor DksA
                     "
                     /score="."
                     /source="Prodigal:002006"
                     /type="CDS"
     CDS             complement(867429..867905)
                     /accession="BART_00694"
                     /name="BART_00694"
                     /phase=0
                     /product="hypothetical protein"
                     /score="."
                     /source="Prodigal:002006"
                     /type="CDS"
     CDS             868121..870664
                     /accession="BART_00695"
                     /name="cckA"
                     /phase=0
                     /product="Sensor kinase CckA"
                     /score="."
                     /source="Prodigal:002006"
                     /type="CDS"
     CDS             complement(870941..871552)
                     /accession="BART_00696"
                     /name="purN"
                     /phase=0
                     /product="Phosphoribosylglycinamide formyltransferase"
                     /score="."
                     /source="Prodigal:002006"
                     /type="CDS"
     CDS             complement(871549..872628)
                     /accession="BART_00697"
                     /name="purM"
                     /phase=0
                     /product="Phosphoribosylformylglycinamidine cyclo-ligase"
                     /score="."
                     /source="Prodigal:002006"
                     /type="CDS"
     CDS             872789..874003
                     /accession="BART_00698"
                     /name="BART_00698"
                     /phase=0
                     /product="Putative transport protein"
                     /score="."
                     /source="Prodigal:002006"
                     /type="CDS"
     CDS             874000..874689
                     /accession="BART_00699"
                     /name="dnaA_2"
                     /phase=0
                     /product="Chromosomal replication initiator protein DnaA"
                     /score="."
                     /source="Prodigal:002006"
                     /type="CDS"
     CDS             874816..875127
                     /accession="BART_00700"
                     /name="BART_00700"
                     /phase=0
                     /product="hypothetical protein"
                     /score="."
                     /source="Prodigal:002006"
                     /type="CDS"
     tRNA            875347..875423
                     /accession="BART_00701"
                     /name="BART_00701"
                     /phase="."
                     /product="tRNA-Pro(tgg)"
                     /score="."
                     /source="Aragorn:001002"
                     /type="tRNA"
     CDS             875513..875818
                     /accession="BART_00702"
                     /name="BART_00702"
                     /phase=0
                     /product="hypothetical protein"
                     /score="."
                     /source="Prodigal:002006"
                     /type="CDS"
     tRNA            875865..875941
                     /accession="BART_00703"
                     /name="BART_00703"
                     /phase="."
                     /product="tRNA-Arg(tct)"
                     /score="."
                     /source="Aragorn:001002"
                     /type="tRNA"
     CDS             876138..876419
                     /accession="BART_00704"
                     /name="higB_1"
                     /phase=0
                     /product="Endoribonuclease HigB"
                     /score="."
                     /source="Prodigal:002006"
                     /type="CDS"
     CDS             876438..876734
                     /accession="BART_00705"
                     /name="BART_00705"
                     /phase=0
                     /product="hypothetical protein"
                     /score="."
                     /source="Prodigal:002006"
                     /type="CDS"
     CDS             complement(877100..877828)
                     /accession="BART_00706"
                     /name="BART_00706"
                     /phase=0
                     /product="hypothetical protein"
                     /score="."
                     /source="Prodigal:002006"
                     /type="CDS"
     CDS             complement(877831..878082)
                     /accession="BART_00707"
                     /name="BART_00707"
                     /phase=0
                     /product="hypothetical protein"
                     /score="."
                     /source="Prodigal:002006"
                     /type="CDS"
     CDS             complement(878195..878818)
                     /accession="BART_00708"
                     /name="BART_00708"
                     /phase=0
                     /product="hypothetical protein"
                     /score="."
                     /source="Prodigal:002006"
                     /type="CDS"
     CDS             complement(878879..879442)
                     /accession="BART_00709"
                     /name="BART_00709"
                     /phase=0
                     /product="hypothetical protein"
                     /score="."
                     /source="Prodigal:002006"
                     /type="CDS"
     CDS             complement(879925..880455)
                     /accession="BART_00710"
                     /name="BART_00710"
                     /phase=0
                     /product="hypothetical protein"
                     /score="."
                     /source="Prodigal:002006"
                     /type="CDS"
     CDS             880608..880913
                     /accession="BART_00711"
                     /name="BART_00711"
                     /phase=0
                     /product="hypothetical protein"
                     /score="."
                     /source="Prodigal:002006"
                     /type="CDS"
     CDS             880981..881121
                     /accession="BART_00712"
                     /name="BART_00712"
                     /phase=0
                     /product="hypothetical protein"
                     /score="."
                     /source="Prodigal:002006"
                     /type="CDS"
     CDS             881105..881503
                     /accession="BART_00713"
                     /name="BART_00713"
                     /phase=0
                     /product="hypothetical protein"
                     /score="."
                     /source="Prodigal:002006"
                     /type="CDS"
     CDS             881503..882363
                     /accession="BART_00714"
                     /name="noc"
                     /phase=0
                     /product="Nucleoid occlusion protein"
                     /score="."
                     /source="Prodigal:002006"
                     /type="CDS"
     CDS             882360..882818
                     /accession="BART_00715"
                     /name="BART_00715"
                     /phase=0
                     /product="hypothetical protein"
                     /score="."
                     /source="Prodigal:002006"
                     /type="CDS"
     CDS             882815..884812
                     /accession="BART_00716"
                     /name="BART_00716"
                     /phase=0
                     /product="hypothetical protein"
                     /score="."
                     /source="Prodigal:002006"
                     /type="CDS"
     CDS             885156..886187
                     /accession="BART_00717"
                     /name="BART_00717"
                     /phase=0
                     /product="hypothetical protein"
                     /score="."
                     /source="Prodigal:002006"
                     /type="CDS"
     CDS             886184..886447
                     /accession="BART_00718"
                     /name="BART_00718"
                     /phase=0
                     /product="hypothetical protein"
                     /score="."
                     /source="Prodigal:002006"
                     /type="CDS"
     CDS             886447..886716
                     /accession="BART_00719"
                     /name="BART_00719"
                     /phase=0
                     /product="hypothetical protein"
                     /score="."
                     /source="Prodigal:002006"
                     /type="CDS"
     CDS             886709..887332
                     /accession="BART_00720"
                     /name="BART_00720"
                     /phase=0
                     /product="hypothetical protein"
                     /score="."
                     /source="Prodigal:002006"
                     /type="CDS"
     CDS             887341..887958
                     /accession="BART_00721"
                     /name="BART_00721"
                     /phase=0
                     /product="hypothetical protein"
                     /score="."
                     /source="Prodigal:002006"
                     /type="CDS"
     CDS             887965..888372
                     /accession="BART_00722"
                     /name="BART_00722"
                     /phase=0
                     /product="hypothetical protein"
                     /score="."
                     /source="Prodigal:002006"
                     /type="CDS"
     CDS             888460..889041
                     /accession="BART_00723"
                     /name="BART_00723"
                     /phase=0
                     /product="hypothetical protein"
                     /score="."
                     /source="Prodigal:002006"
                     /type="CDS"
     CDS             889038..889325
                     /accession="BART_00724"
                     /name="BART_00724"
                     /phase=0
                     /product="hypothetical protein"
                     /score="."
                     /source="Prodigal:002006"
                     /type="CDS"
     CDS             889318..889656
                     /accession="BART_00725"
                     /name="BART_00725"
                     /phase=0
                     /product="hypothetical protein"
                     /score="."
                     /source="Prodigal:002006"
                     /type="CDS"
     CDS             889858..890172
                     /accession="BART_00726"
                     /name="BART_00726"
                     /phase=0
                     /product="hypothetical protein"
                     /score="."
                     /source="Prodigal:002006"
                     /type="CDS"
     CDS             890169..890525
                     /accession="BART_00727"
                     /name="BART_00727"
                     /phase=0
                     /product="hypothetical protein"
                     /score="."
                     /source="Prodigal:002006"
                     /type="CDS"
     CDS             890488..891069
                     /accession="BART_00728"
                     /name="BART_00728"
                     /phase=0
                     /product="hypothetical protein"
                     /score="."
                     /source="Prodigal:002006"
                     /type="CDS"
     CDS             891062..892702
                     /accession="BART_00729"
                     /name="BART_00729"
                     /phase=0
                     /product="hypothetical protein"
                     /score="."
                     /source="Prodigal:002006"
                     /type="CDS"
     CDS             892715..894295
                     /accession="BART_00730"
                     /name="BART_00730"
                     /phase=0
                     /product="hypothetical protein"
                     /score="."
                     /source="Prodigal:002006"
                     /type="CDS"
     CDS             894288..895493
                     /accession="BART_00731"
                     /name="BART_00731"
                     /phase=0
                     /product="hypothetical protein"
                     /score="."
                     /source="Prodigal:002006"
                     /type="CDS"
     CDS             896167..897225
                     /accession="BART_00732"
                     /name="BART_00732"
                     /phase=0
                     /product="hypothetical protein"
                     /score="."
                     /source="Prodigal:002006"
                     /type="CDS"
     CDS             897222..897563
                     /accession="BART_00733"
                     /name="BART_00733"
                     /phase=0
                     /product="hypothetical protein"
                     /score="."
                     /source="Prodigal:002006"
                     /type="CDS"
     CDS             897576..898541
                     /accession="BART_00734"
                     /name="BART_00734"
                     /phase=0
                     /product="hypothetical protein"
                     /score="."
                     /source="Prodigal:002006"
                     /type="CDS"
     CDS             898554..898979
                     /accession="BART_00735"
                     /name="BART_00735"
                     /phase=0
                     /product="hypothetical protein"
                     /score="."
                     /source="Prodigal:002006"
                     /type="CDS"
     CDS             898981..899475
                     /accession="BART_00736"
                     /name="BART_00736"
                     /phase=0
                     /product="hypothetical protein"
                     /score="."
                     /source="Prodigal:002006"
                     /type="CDS"
     CDS             899472..899999
                     /accession="BART_00737"
                     /name="BART_00737"
                     /phase=0
                     /product="hypothetical protein"
                     /score="."
                     /source="Prodigal:002006"
                     /type="CDS"
     CDS             899996..900589
                     /accession="BART_00738"
                     /name="BART_00738"
                     /phase=0
                     /product="hypothetical protein"
                     /score="."
                     /source="Prodigal:002006"
                     /type="CDS"
     CDS             900599..900802
                     /accession="BART_00739"
                     /name="BART_00739"
                     /phase=0
                     /product="hypothetical protein"
                     /score="."
                     /source="Prodigal:002006"
                     /type="CDS"
     CDS             900806..901192
                     /accession="BART_00740"
                     /name="BART_00740"
                     /phase=0
                     /product="hypothetical protein"
                     /score="."
                     /source="Prodigal:002006"
                     /type="CDS"
     CDS             901179..902045
                     /accession="BART_00741"
                     /name="BART_00741"
                     /phase=0
                     /product="hypothetical protein"
                     /score="."
                     /source="Prodigal:002006"
                     /type="CDS"
     CDS             902045..903151
                     /accession="BART_00742"
                     /name="BART_00742"
                     /phase=0
                     /product="hypothetical protein"
                     /score="."
                     /source="Prodigal:002006"
                     /type="CDS"
     CDS             903153..906296
                     /accession="BART_00743"
                     /name="BART_00743"
                     /phase=0
                     /product="hypothetical protein"
                     /score="."
                     /source="Prodigal:002006"
                     /type="CDS"
     CDS             906310..907776
                     /accession="BART_00744"
                     /name="BART_00744"
                     /phase=0
                     /product="hypothetical protein"
                     /score="."
                     /source="Prodigal:002006"
                     /type="CDS"
     CDS             907921..909210
                     /accession="BART_00745"
                     /name="gpFI"
                     /phase=0
                     /product="Putative prophage major tail sheath protein"
                     /score="."
                     /source="Prodigal:002006"
                     /type="CDS"
     CDS             909207..909725
                     /accession="BART_00746"
                     /name="BART_00746"
                     /phase=0
                     /product="hypothetical protein"
                     /score="."
                     /source="Prodigal:002006"
                     /type="CDS"
     CDS             909735..910148
                     /accession="BART_00747"
                     /name="BART_00747"
                     /phase=0
                     /product="hypothetical protein"
                     /score="."
                     /source="Prodigal:002006"
                     /type="CDS"
     CDS             910280..912613
                     /accession="BART_00748"
                     /name="BART_00748"
                     /phase=0
                     /product="hypothetical protein"
                     /score="."
                     /source="Prodigal:002006"
                     /type="CDS"
     CDS             912625..913095
                     /accession="BART_00749"
                     /name="BART_00749"
                     /phase=0
                     /product="hypothetical protein"
                     /score="."
                     /source="Prodigal:002006"
                     /type="CDS"
     CDS             913092..913346
                     /accession="BART_00750"
                     /name="BART_00750"
                     /phase=0
                     /product="hypothetical protein"
                     /score="."
                     /source="Prodigal:002006"
                     /type="CDS"
     CDS             913346..914326
                     /accession="BART_00751"
                     /name="BART_00751"
                     /phase=0
                     /product="hypothetical protein"
                     /score="."
                     /source="Prodigal:002006"
                     /type="CDS"
     CDS             914873..915049
                     /accession="BART_00752"
                     /name="BART_00752"
                     /phase=0
                     /product="hypothetical protein"
                     /score="."
                     /source="Prodigal:002006"
                     /type="CDS"
     CDS             915083..915364
                     /accession="BART_00753"
                     /name="higB_2"
                     /phase=0
                     /product="Endoribonuclease HigB"
                     /score="."
                     /source="Prodigal:002006"
                     /type="CDS"
     CDS             915383..915679
                     /accession="BART_00754"
                     /name="BART_00754"
                     /phase=0
                     /product="hypothetical protein"
                     /score="."
                     /source="Prodigal:002006"
                     /type="CDS"
     CDS             complement(915735..916772)
                     /accession="BART_00755"
                     /name="xerC_3"
                     /phase=0
                     /product="Tyrosine recombinase XerC"
                     /score="."
                     /source="Prodigal:002006"
                     /type="CDS"
     CDS             complement(916775..917026)
                     /accession="BART_00756"
                     /name="BART_00756"
                     /phase=0
                     /product="hypothetical protein"
                     /score="."
                     /source="Prodigal:002006"
                     /type="CDS"
     CDS             complement(917139..917762)
                     /accession="BART_00757"
                     /name="BART_00757"
                     /phase=0
                     /product="hypothetical protein"
                     /score="."
                     /source="Prodigal:002006"
                     /type="CDS"
     CDS             complement(917764..918528)
                     /accession="BART_00758"
                     /name="BART_00758"
                     /phase=0
                     /product="hypothetical protein"
                     /score="."
                     /source="Prodigal:002006"
                     /type="CDS"
     CDS             complement(918753..919166)
                     /accession="BART_00759"
                     /name="BART_00759"
                     /phase=0
                     /product="hypothetical protein"
                     /score="."
                     /source="Prodigal:002006"
                     /type="CDS"
     CDS             complement(919340..919957)
                     /accession="BART_00760"
                     /name="BART_00760"
                     /phase=0
                     /product="hypothetical protein"
                     /score="."
                     /source="Prodigal:002006"
                     /type="CDS"
     CDS             920041..920379
                     /accession="BART_00761"
                     /name="BART_00761"
                     /phase=0
                     /product="hypothetical protein"
                     /score="."
                     /source="Prodigal:002006"
                     /type="CDS"
     CDS             920464..920637
                     /accession="BART_00762"
                     /name="BART_00762"
                     /phase=0
                     /product="hypothetical protein"
                     /score="."
                     /source="Prodigal:002006"
                     /type="CDS"
     CDS             920842..922029
                     /accession="BART_00763"
                     /name="BART_00763"
                     /phase=0
                     /product="hypothetical protein"
                     /score="."
                     /source="Prodigal:002006"
                     /type="CDS"
     CDS             922052..922393
                     /accession="BART_00764"
                     /name="BART_00764"
                     /phase=0
                     /product="hypothetical protein"
                     /score="."
                     /source="Prodigal:002006"
                     /type="CDS"
     CDS             922576..923085
                     /accession="BART_00765"
                     /name="BART_00765"
                     /phase=0
                     /product="hypothetical protein"
                     /score="."
                     /source="Prodigal:002006"
                     /type="CDS"
     misc_RNA        923203..923291
                     /accession="RF02221"
                     /name="RF02221"
                     /phase="."
                     /product="sRNA-Xcc1"
                     /score="52.3"
                     /source="Infernal:001001"
                     /type="misc_RNA"
     CDS             923334..924197
                     /accession="BART_00767"
                     /name="lpxD_3"
                     /phase=0
                     /product="UDP-3-O-(3-hydroxymyristoyl)glucosamine N-acyltr
                     ansferase"
                     /score="."
                     /source="Prodigal:002006"
                     /type="CDS"
     CDS             924473..924916
                     /accession="BART_00768"
                     /name="ssb_3"
                     /phase=0
                     /product="Single-stranded DNA-binding protein"
                     /score="."
                     /source="Prodigal:002006"
                     /type="CDS"
     CDS             924971..925465
                     /accession="BART_00769"
                     /name="BART_00769"
                     /phase=0
                     /product="hypothetical protein"
                     /score="."
                     /source="Prodigal:002006"
                     /type="CDS"
     CDS             925560..925817
                     /accession="BART_00770"
                     /name="pemI"
                     /phase=0
                     /product="Antitoxin PemI"
                     /score="."
                     /source="Prodigal:002006"
                     /type="CDS"
     CDS             925817..926149
                     /accession="BART_00771"
                     /name="pemK"
                     /phase=0
                     /product="Endoribonuclease PemK"
                     /score="."
                     /source="Prodigal:002006"
                     /type="CDS"
     CDS             complement(926337..927047)
                     /accession="BART_00772"
                     /name="BART_00772"
                     /phase=0
                     /product="hypothetical protein"
                     /score="."
                     /source="Prodigal:002006"
                     /type="CDS"
     CDS             927355..927690
                     /accession="BART_00773"
                     /name="BART_00773"
                     /phase=0
                     /product="hypothetical protein"
                     /score="."
                     /source="Prodigal:002006"
                     /type="CDS"
     CDS             927671..928996
                     /accession="BART_00774"
                     /name="BART_00774"
                     /phase=0
                     /product="hypothetical protein"
                     /score="."
                     /source="Prodigal:002006"
                     /type="CDS"
     CDS             928981..931029
                     /accession="BART_00775"
                     /name="BART_00775"
                     /phase=0
                     /product="hypothetical protein"
                     /score="."
                     /source="Prodigal:002006"
                     /type="CDS"
     CDS             931041..931952
                     /accession="BART_00776"
                     /name="BART_00776"
                     /phase=0
                     /product="hypothetical protein"
                     /score="."
                     /source="Prodigal:002006"
                     /type="CDS"
     CDS             932051..933193
                     /accession="BART_00777"
                     /name="BART_00777"
                     /phase=0
                     /product="hypothetical protein"
                     /score="."
                     /source="Prodigal:002006"
                     /type="CDS"
     CDS             933221..933673
                     /accession="BART_00778"
                     /name="BART_00778"
                     /phase=0
                     /product="hypothetical protein"
                     /score="."
                     /source="Prodigal:002006"
                     /type="CDS"
     CDS             933697..934446
                     /accession="BART_00779"
                     /name="BART_00779"
                     /phase=0
                     /product="hypothetical protein"
                     /score="."
                     /source="Prodigal:002006"
                     /type="CDS"
     CDS             934446..935903
                     /accession="BART_00780"
                     /name="BART_00780"
                     /phase=0
                     /product="hypothetical protein"
                     /score="."
                     /source="Prodigal:002006"
                     /type="CDS"
     CDS             935900..936328
                     /accession="BART_00781"
                     /name="BART_00781"
                     /phase=0
                     /product="hypothetical protein"
                     /score="."
                     /source="Prodigal:002006"
                     /type="CDS"
     CDS             936330..937385
                     /accession="BART_00782"
                     /name="BART_00782"
                     /phase=0
                     /product="hypothetical protein"
                     /score="."
                     /source="Prodigal:002006"
                     /type="CDS"
     CDS             937385..939280
                     /accession="BART_00783"
                     /name="BART_00783"
                     /phase=0
                     /product="hypothetical protein"
                     /score="."
                     /source="Prodigal:002006"
                     /type="CDS"
     CDS             939285..941591
                     /accession="BART_00784"
                     /name="BART_00784"
                     /phase=0
                     /product="hypothetical protein"
                     /score="."
                     /source="Prodigal:002006"
                     /type="CDS"
     CDS             941591..942514
                     /accession="BART_00785"
                     /name="BART_00785"
                     /phase=0
                     /product="hypothetical protein"
                     /score="."
                     /source="Prodigal:002006"
                     /type="CDS"
     CDS             942507..943484
                     /accession="BART_00786"
                     /name="BART_00786"
                     /phase=0
                     /product="hypothetical protein"
                     /score="."
                     /source="Prodigal:002006"
                     /type="CDS"
     CDS             943494..943745
                     /accession="BART_00787"
                     /name="BART_00787"
                     /phase=0
                     /product="hypothetical protein"
                     /score="."
                     /source="Prodigal:002006"
                     /type="CDS"
     CDS             943763..945367
                     /accession="BART_00788"
                     /name="BART_00788"
                     /phase=0
                     /product="hypothetical protein"
                     /score="."
                     /source="Prodigal:002006"
                     /type="CDS"
     CDS             945381..946046
                     /accession="BART_00789"
                     /name="BART_00789"
                     /phase=0
                     /product="hypothetical protein"
                     /score="."
                     /source="Prodigal:002006"
                     /type="CDS"
     CDS             946043..946270
                     /accession="BART_00790"
                     /name="BART_00790"
                     /phase=0
                     /product="hypothetical protein"
                     /score="."
                     /source="Prodigal:002006"
                     /type="CDS"
     CDS             946402..946620
                     /accession="BART_00791"
                     /name="BART_00791"
                     /phase=0
                     /product="hypothetical protein"
                     /score="."
                     /source="Prodigal:002006"
                     /type="CDS"
     CDS             946630..947052
                     /accession="BART_00792"
                     /name="BART_00792"
                     /phase=0
                     /product="hypothetical protein"
                     /score="."
                     /source="Prodigal:002006"
                     /type="CDS"
     CDS             947069..947854
                     /accession="BART_00793"
                     /name="BART_00793"
                     /phase=0
                     /product="hypothetical protein"
                     /score="."
                     /source="Prodigal:002006"
                     /type="CDS"
     CDS             947920..948288
                     /accession="BART_00794"
                     /name="BART_00794"
                     /phase=0
                     /product="hypothetical protein"
                     /score="."
                     /source="Prodigal:002006"
                     /type="CDS"
     tRNA            complement(948390..948479)
                     /accession="BART_00795"
                     /name="BART_00795"
                     /phase="."
                     /product="tRNA-Ser(tga)"
                     /score="."
                     /source="Aragorn:001002"
                     /type="tRNA"
     CDS             complement(949396..950433)
                     /accession="BART_00796"
                     /name="xerC_4"
                     /phase=0
                     /product="Tyrosine recombinase XerC"
                     /score="."
                     /source="Prodigal:002006"
                     /type="CDS"
     CDS             complement(950443..950649)
                     /accession="BART_00797"
                     /name="BART_00797"
                     /phase=0
                     /product="hypothetical protein"
                     /score="."
                     /source="Prodigal:002006"
                     /type="CDS"
     CDS             complement(950768..951391)
                     /accession="BART_00798"
                     /name="BART_00798"
                     /phase=0
                     /product="hypothetical protein"
                     /score="."
                     /source="Prodigal:002006"
                     /type="CDS"
     CDS             complement(951393..952217)
                     /accession="BART_00799"
                     /name="BART_00799"
                     /phase=0
                     /product="hypothetical protein"
                     /score="."
                     /source="Prodigal:002006"
                     /type="CDS"
     CDS             complement(952294..952665)
                     /accession="BART_00800"
                     /name="BART_00800"
                     /phase=0
                     /product="hypothetical protein"
                     /score="."
                     /source="Prodigal:002006"
                     /type="CDS"
     CDS             complement(952676..953332)
                     /accession="BART_00801"
                     /name="BART_00801"
                     /phase=0
                     /product="hypothetical protein"
                     /score="."
                     /source="Prodigal:002006"
                     /type="CDS"
     CDS             complement(953343..953855)
                     /accession="BART_00802"
                     /name="BART_00802"
                     /phase=0
                     /product="hypothetical protein"
                     /score="."
                     /source="Prodigal:002006"
                     /type="CDS"
     CDS             complement(953866..954378)
                     /accession="BART_00803"
                     /name="BART_00803"
                     /phase=0
                     /product="hypothetical protein"
                     /score="."
                     /source="Prodigal:002006"
                     /type="CDS"
     CDS             complement(954470..954880)
                     /accession="BART_00804"
                     /name="BART_00804"
                     /phase=0
                     /product="hypothetical protein"
                     /score="."
                     /source="Prodigal:002006"
                     /type="CDS"
     CDS             complement(955137..955469)
                     /accession="BART_00805"
                     /name="BART_00805"
                     /phase=0
                     /product="hypothetical protein"
                     /score="."
                     /source="Prodigal:002006"
                     /type="CDS"
     CDS             955554..955892
                     /accession="BART_00806"
                     /name="BART_00806"
                     /phase=0
                     /product="hypothetical protein"
                     /score="."
                     /source="Prodigal:002006"
                     /type="CDS"
     CDS             955903..956175
                     /accession="BART_00807"
                     /name="BART_00807"
                     /phase=0
                     /product="hypothetical protein"
                     /score="."
                     /source="Prodigal:002006"
                     /type="CDS"
     CDS             956349..956678
                     /accession="BART_00808"
                     /name="BART_00808"
                     /phase=0
                     /product="hypothetical protein"
                     /score="."
                     /source="Prodigal:002006"
                     /type="CDS"
     CDS             956689..957057
                     /accession="BART_00809"
                     /name="BART_00809"
                     /phase=0
                     /product="hypothetical protein"
                     /score="."
                     /source="Prodigal:002006"
                     /type="CDS"
     CDS             957080..957274
                     /accession="BART_00810"
                     /name="BART_00810"
                     /phase=0
                     /product="hypothetical protein"
                     /score="."
                     /source="Prodigal:002006"
                     /type="CDS"
     CDS             957321..957791
                     /accession="BART_00811"
                     /name="BART_00811"
                     /phase=0
                     /product="hypothetical protein"
                     /score="."
                     /source="Prodigal:002006"
                     /type="CDS"
     CDS             957784..958932
                     /accession="BART_00812"
                     /name="BART_00812"
                     /phase=0
                     /product="hypothetical protein"
                     /score="."
                     /source="Prodigal:002006"
                     /type="CDS"
     CDS             958895..959341
                     /accession="BART_00813"
                     /name="BART_00813"
                     /phase=0
                     /product="hypothetical protein"
                     /score="."
                     /source="Prodigal:002006"
                     /type="CDS"
     CDS             959543..959980
                     /accession="BART_00814"
                     /name="BART_00814"
                     /phase=0
                     /product="hypothetical protein"
                     /score="."
                     /source="Prodigal:002006"
                     /type="CDS"
     misc_RNA        960141..960228
                     /accession="RF02221"
                     /name="RF02221"
                     /phase="."
                     /product="sRNA-Xcc1"
                     /score="51.4"
                     /source="Infernal:001001"
                     /type="misc_RNA"
     CDS             960268..960786
                     /accession="BART_00816"
                     /name="BART_00816"
                     /phase=0
                     /product="hypothetical protein"
                     /score="."
                     /source="Prodigal:002006"
                     /type="CDS"
     CDS             960870..961637
                     /accession="BART_00817"
                     /name="lpxD_4"
                     /phase=0
                     /product="UDP-3-O-(3-hydroxymyristoyl)glucosamine N-acyltr
                     ansferase"
                     /score="."
                     /source="Prodigal:002006"
                     /type="CDS"
     CDS             962508..962945
                     /accession="BART_00818"
                     /name="ssb_4"
                     /phase=0
                     /product="Single-stranded DNA-binding protein"
                     /score="."
                     /source="Prodigal:002006"
                     /type="CDS"
     CDS             962962..963510
                     /accession="BART_00819"
                     /name="BART_00819"
                     /phase=0
                     /product="hypothetical protein"
                     /score="."
                     /source="Prodigal:002006"
                     /type="CDS"
     CDS             complement(963494..963970)
                     /accession="BART_00820"
                     /name="BART_00820"
                     /phase=0
                     /product="hypothetical protein"
                     /score="."
                     /source="Prodigal:002006"
                     /type="CDS"
     CDS             complement(963995..964294)
                     /accession="BART_00821"
                     /name="BART_00821"
                     /phase=0
                     /product="hypothetical protein"
                     /score="."
                     /source="Prodigal:002006"
                     /type="CDS"
     CDS             964501..964836
                     /accession="BART_00822"
                     /name="BART_00822"
                     /phase=0
                     /product="hypothetical protein"
                     /score="."
                     /source="Prodigal:002006"
                     /type="CDS"
     CDS             964817..966145
                     /accession="BART_00823"
                     /name="BART_00823"
                     /phase=0
                     /product="hypothetical protein"
                     /score="."
                     /source="Prodigal:002006"
                     /type="CDS"
     CDS             966130..968148
                     /accession="BART_00824"
                     /name="BART_00824"
                     /phase=0
                     /product="hypothetical protein"
                     /score="."
                     /source="Prodigal:002006"
                     /type="CDS"
     CDS             968161..969045
                     /accession="BART_00825"
                     /name="BART_00825"
                     /phase=0
                     /product="hypothetical protein"
                     /score="."
                     /source="Prodigal:002006"
                     /type="CDS"
     CDS             969139..970263
                     /accession="BART_00826"
                     /name="BART_00826"
                     /phase=0
                     /product="hypothetical protein"
                     /score="."
                     /source="Prodigal:002006"
                     /type="CDS"
     CDS             970289..970669
                     /accession="BART_00827"
                     /name="BART_00827"
                     /phase=0
                     /product="hypothetical protein"
                     /score="."
                     /source="Prodigal:002006"
                     /type="CDS"
     CDS             complement(970705..970989)
                     /accession="BART_00828"
                     /name="BART_00828"
                     /phase=0
                     /product="hypothetical protein"
                     /score="."
                     /source="Prodigal:002006"
                     /type="CDS"
     CDS             complement(970970..971308)
                     /accession="BART_00829"
                     /name="BART_00829"
                     /phase=0
                     /product="hypothetical protein"
                     /score="."
                     /source="Prodigal:002006"
                     /type="CDS"
     CDS             971353..972060
                     /accession="BART_00830"
                     /name="BART_00830"
                     /phase=0
                     /product="hypothetical protein"
                     /score="."
                     /source="Prodigal:002006"
                     /type="CDS"
     CDS             972062..973522
                     /accession="BART_00831"
                     /name="BART_00831"
                     /phase=0
                     /product="hypothetical protein"
                     /score="."
                     /source="Prodigal:002006"
                     /type="CDS"
     CDS             973522..973947
                     /accession="BART_00832"
                     /name="BART_00832"
                     /phase=0
                     /product="hypothetical protein"
                     /score="."
                     /source="Prodigal:002006"
                     /type="CDS"
     CDS             973949..974830
                     /accession="BART_00833"
                     /name="BART_00833"
                     /phase=0
                     /product="hypothetical protein"
                     /score="."
                     /source="Prodigal:002006"
                     /type="CDS"
     CDS             974842..974979
                     /accession="BART_00834"
                     /name="BART_00834"
                     /phase=0
                     /product="hypothetical protein"
                     /score="."
                     /source="Prodigal:002006"
                     /type="CDS"
     CDS             975032..976354
                     /accession="BART_00835"
                     /name="BART_00835"
                     /phase=0
                     /product="hypothetical protein"
                     /score="."
                     /source="Prodigal:002006"
                     /type="CDS"
     CDS             976356..978419
                     /accession="BART_00836"
                     /name="BART_00836"
                     /phase=0
                     /product="hypothetical protein"
                     /score="."
                     /source="Prodigal:002006"
                     /type="CDS"
     CDS             978416..979051
                     /accession="BART_00837"
                     /name="BART_00837"
                     /phase=0
                     /product="hypothetical protein"
                     /score="."
                     /source="Prodigal:002006"
                     /type="CDS"
     CDS             979063..980064
                     /accession="BART_00838"
                     /name="BART_00838"
                     /phase=0
                     /product="hypothetical protein"
                     /score="."
                     /source="Prodigal:002006"
                     /type="CDS"
     CDS             980074..981087
                     /accession="BART_00839"
                     /name="BART_00839"
                     /phase=0
                     /product="hypothetical protein"
                     /score="."
                     /source="Prodigal:002006"
                     /type="CDS"
     CDS             981096..982205
                     /accession="BART_00840"
                     /name="BART_00840"
                     /phase=0
                     /product="hypothetical protein"
                     /score="."
                     /source="Prodigal:002006"
                     /type="CDS"
     CDS             982215..982436
                     /accession="BART_00841"
                     /name="BART_00841"
                     /phase=0
                     /product="hypothetical protein"
                     /score="."
                     /source="Prodigal:002006"
                     /type="CDS"
     CDS             982459..985620
                     /accession="BART_00842"
                     /name="BART_00842"
                     /phase=0
                     /product="hypothetical protein"
                     /score="."
                     /source="Prodigal:002006"
                     /type="CDS"
     CDS             985689..986351
                     /accession="BART_00843"
                     /name="BART_00843"
                     /phase=0
                     /product="hypothetical protein"
                     /score="."
                     /source="Prodigal:002006"
                     /type="CDS"
     CDS             986393..986623
                     /accession="BART_00844"
                     /name="BART_00844"
                     /phase=0
                     /product="hypothetical protein"
                     /score="."
                     /source="Prodigal:002006"
                     /type="CDS"
     CDS             986633..987079
                     /accession="BART_00845"
                     /name="BART_00845"
                     /phase=0
                     /product="hypothetical protein"
                     /score="."
                     /source="Prodigal:002006"
                     /type="CDS"
     CDS             987158..987526
                     /accession="BART_00846"
                     /name="BART_00846"
                     /phase=0
                     /product="hypothetical protein"
                     /score="."
                     /source="Prodigal:002006"
                     /type="CDS"
     tRNA            complement(987627..987702)
                     /accession="BART_00847"
                     /name="BART_00847"
                     /phase="."
                     /product="tRNA-Val(tac)"
                     /score="."
                     /source="Aragorn:001002"
                     /type="tRNA"
     tRNA            987877..987953
                     /accession="BART_00848"
                     /name="BART_00848"
                     /phase="."
                     /product="tRNA-Asp(gtc)"
                     /score="."
                     /source="Aragorn:001002"
                     /type="tRNA"
     CDS             988251..988616
                     /accession="BART_00849"
                     /name="ndhC"
                     /phase=0
                     /product="NAD(P)H-quinone oxidoreductase subunit 3"
                     /score="."
                     /source="Prodigal:002006"
                     /type="CDS"
     CDS             988607..989188
                     /accession="BART_00850"
                     /name="nuoB"
                     /phase=0
                     /product="NADH-quinone oxidoreductase subunit B"
                     /score="."
                     /source="Prodigal:002006"
                     /type="CDS"
     CDS             989202..989813
                     /accession="BART_00851"
                     /name="nqo5"
                     /phase=0
                     /product="NADH-quinone oxidoreductase chain 5"
                     /score="."
                     /source="Prodigal:002006"
                     /type="CDS"
     CDS             989932..991122
                     /accession="BART_00852"
                     /name="nuoD"
                     /phase=0
                     /product="NADH-quinone oxidoreductase subunit D"
                     /score="."
                     /source="Prodigal:002006"
                     /type="CDS"
     CDS             991122..991796
                     /accession="BART_00853"
                     /name="nqo2"
                     /phase=0
                     /product="NADH-quinone oxidoreductase chain 2"
                     /score="."
                     /source="Prodigal:002006"
                     /type="CDS"
     CDS             991941..993248
                     /accession="BART_00854"
                     /name="nqo1"
                     /phase=0
                     /product="NADH-quinone oxidoreductase chain 1"
                     /score="."
                     /source="Prodigal:002006"
                     /type="CDS"
     CDS             993313..995382
                     /accession="BART_00855"
                     /name="nqo3"
                     /phase=0
                     /product="NADH-quinone oxidoreductase chain 3"
                     /score="."
                     /source="Prodigal:002006"
                     /type="CDS"
     CDS             995405..996451
                     /accession="BART_00856"
                     /name="nuoH"
                     /phase=0
                     /product="NADH-quinone oxidoreductase subunit H"
                     /score="."
                     /source="Prodigal:002006"
                     /type="CDS"
     CDS             996465..996956
                     /accession="BART_00857"
                     /name="nuoI"
                     /phase=0
                     /product="NADH-quinone oxidoreductase subunit I"
                     /score="."
                     /source="Prodigal:002006"
                     /type="CDS"
     CDS             997049..997669
                     /accession="BART_00858"
                     /name="nuoJ"
                     /phase=0
                     /product="NADH-quinone oxidoreductase subunit J"
                     /score="."
                     /source="Prodigal:002006"
                     /type="CDS"
     CDS             997685..997993
                     /accession="BART_00859"
                     /name="nuoK"
                     /phase=0
                     /product="NADH-quinone oxidoreductase subunit K"
                     /score="."
                     /source="Prodigal:002006"
                     /type="CDS"
     CDS             998000..999964
                     /accession="BART_00860"
                     /name="nuoL"
                     /phase=0
                     /product="NADH-quinone oxidoreductase subunit L"
                     /score="."
                     /source="Prodigal:002006"
                     /type="CDS"
     CDS             999937..1001433
                     /accession="BART_00861"
                     /name="nuoM"
                     /phase=0
                     /product="NADH-quinone oxidoreductase subunit M"
                     /score="."
                     /source="Prodigal:002006"
                     /type="CDS"
     CDS             1001451..1002905
                     /accession="BART_00862"
                     /name="nuoN"
                     /phase=0
                     /product="NADH-quinone oxidoreductase subunit N"
                     /score="."
                     /source="Prodigal:002006"
                     /type="CDS"
     CDS             1002905..1003714
                     /accession="BART_00863"
                     /name="birA"
                     /phase=0
                     /product="Bifunctional ligase/repressor BirA"
                     /score="."
                     /source="Prodigal:002006"
                     /type="CDS"
     CDS             1003768..1005444
                     /accession="BART_00864"
                     /name="rnj"
                     /phase=0
                     /product="Ribonuclease J"
                     /score="."
                     /source="Prodigal:002006"
                     /type="CDS"
     CDS             1005647..1006972
                     /accession="BART_00865"
                     /name="proS"
                     /phase=0
                     /product="Proline--tRNA ligase"
                     /score="."
                     /source="Prodigal:002006"
                     /type="CDS"
     CDS             1006984..1008252
                     /accession="BART_00866"
                     /name="lolE"
                     /phase=0
                     /product="Lipoprotein-releasing system transmembrane prote
                     in LolE"
                     /score="."
                     /source="Prodigal:002006"
                     /type="CDS"
     CDS             1008252..1008932
                     /accession="BART_00867"
                     /name="lolD"
                     /phase=0
                     /product="Lipoprotein-releasing system ATP-binding protein
                      LolD"
                     /score="."
                     /source="Prodigal:002006"
                     /type="CDS"
     CDS             1008999..1009286
                     /accession="BART_00868"
                     /name="BART_00868"
                     /phase=0
                     /product="hypothetical protein"
                     /score="."
                     /source="Prodigal:002006"
                     /type="CDS"
     CDS             1009292..1012792
                     /accession="BART_00869"
                     /name="mfd"
                     /phase=0
                     /product="Transcription-repair-coupling factor"
                     /score="."
                     /source="Prodigal:002006"
                     /type="CDS"
     CDS             1013574..1014185
                     /accession="BART_00870"
                     /name="BART_00870"
                     /phase=0
                     /product="hypothetical protein"
                     /score="."
                     /source="Prodigal:002006"
                     /type="CDS"
     CDS             complement(1014274..1016907)
                     /accession="BART_00871"
                     /name="rne"
                     /phase=0
                     /product="Ribonuclease E"
                     /score="."
                     /source="Prodigal:002006"
                     /type="CDS"
     CDS             1017488..1018717
                     /accession="BART_00872"
                     /name="amiC"
                     /phase=0
                     /product="N-acetylmuramoyl-L-alanine amidase AmiC"
                     /score="."
                     /source="Prodigal:002006"
                     /type="CDS"
     CDS             1018890..1021358
                     /accession="BART_00873"
                     /name="mrcA"
                     /phase=0
                     /product="Penicillin-binding protein 1A"
                     /score="."
                     /source="Prodigal:002006"
                     /type="CDS"
     CDS             1021685..1022653
                     /accession="BART_00874"
                     /name="prfB"
                     /phase=0
                     /product="Peptide chain release factor RF2"
                     /score="."
                     /source="Prodigal:002006"
                     /type="CDS"
     CDS             complement(1023023..1023499)
                     /accession="BART_00875"
                     /name="bcp"
                     /phase=0
                     /product="Putative peroxiredoxin bcp"
                     /score="."
                     /source="Prodigal:002006"
                     /type="CDS"
     CDS             complement(1023716..1024969)
                     /accession="BART_00876"
                     /name="tyrS"
                     /phase=0
                     /product="Tyrosine--tRNA ligase"
                     /score="."
                     /source="Prodigal:002006"
                     /type="CDS"
     CDS             complement(1025296..1025976)
                     /accession="BART_00877"
                     /name="BART_00877"
                     /phase=0
                     /product="hypothetical protein"
                     /score="."
                     /source="Prodigal:002006"
                     /type="CDS"
     CDS             1026138..1027283
                     /accession="BART_00878"
                     /name="iscS"
                     /phase=0
                     /product="Cysteine desulfurase IscS"
                     /score="."
                     /source="Prodigal:002006"
                     /type="CDS"
     CDS             1027430..1028941
                     /accession="BART_00879"
                     /name="sufB"
                     /phase=0
                     /product="FeS cluster assembly protein SufB"
                     /score="."
                     /source="Prodigal:002006"
                     /type="CDS"
     CDS             1029091..1029846
                     /accession="BART_00880"
                     /name="sufC"
                     /phase=0
                     /product="putative ATP-dependent transporter SufC"
                     /score="."
                     /source="Prodigal:002006"
                     /type="CDS"
     CDS             1029818..1031116
                     /accession="BART_00881"
                     /name="sufD"
                     /phase=0
                     /product="FeS cluster assembly protein SufD"
                     /score="."
                     /source="Prodigal:002006"
                     /type="CDS"
     CDS             1031127..1032371
                     /accession="BART_00882"
                     /name="csd"
                     /phase=0
                     /product="putative cysteine desulfurase"
                     /score="."
                     /source="Prodigal:002006"
                     /type="CDS"
     CDS             1032364..1032765
                     /accession="BART_00883"
                     /name="BART_00883"
                     /phase=0
                     /product="hypothetical protein"
                     /score="."
                     /source="Prodigal:002006"
                     /type="CDS"
     CDS             1032987..1033319
                     /accession="BART_00884"
                     /name="BART_00884"
                     /phase=0
                     /product="hypothetical protein"
                     /score="."
                     /source="Prodigal:002006"
                     /type="CDS"
     CDS             1033265..1033516
                     /accession="BART_00885"
                     /name="BART_00885"
                     /phase=0
                     /product="hypothetical protein"
                     /score="."
                     /source="Prodigal:002006"
                     /type="CDS"
     CDS             1033546..1034439
                     /accession="BART_00886"
                     /name="BART_00886"
                     /phase=0
                     /product="hypothetical protein"
                     /score="."
                     /source="Prodigal:002006"
                     /type="CDS"
     CDS             1034463..1035896
                     /accession="BART_00887"
                     /name="BART_00887"
                     /phase=0
                     /product="hypothetical protein"
                     /score="."
                     /source="Prodigal:002006"
                     /type="CDS"
     CDS             1035929..1036159
                     /accession="BART_00888"
                     /name="BART_00888"
                     /phase=0
                     /product="hypothetical protein"
                     /score="."
                     /source="Prodigal:002006"
                     /type="CDS"
     CDS             1036765..1037703
                     /accession="BART_00889"
                     /name="BART_00889"
                     /phase=0
                     /product="hypothetical protein"
                     /score="."
                     /source="Prodigal:002006"
                     /type="CDS"
     CDS             complement(1038303..1038827)
                     /accession="BART_00890"
                     /name="sodC"
                     /phase=0
                     /product="Superoxide dismutase [Cu-Zn]"
                     /score="."
                     /source="Prodigal:002006"
                     /type="CDS"
     CDS             complement(1039254..1039610)
                     /accession="BART_00891"
                     /name="BART_00891"
                     /phase=0
                     /product="hypothetical protein"
                     /score="."
                     /source="Prodigal:002006"
                     /type="CDS"
     CDS             complement(1039588..1039932)
                     /accession="BART_00892"
                     /name="BART_00892"
                     /phase=0
                     /product="hypothetical protein"
                     /score="."
                     /source="Prodigal:002006"
                     /type="CDS"
     CDS             complement(1040682..1041908)
                     /accession="BART_00893"
                     /name="ubiL_1"
                     /phase=0
                     /product="Ubiquinone hydroxylase UbiL"
                     /score="."
                     /source="Prodigal:002006"
                     /type="CDS"
     CDS             1042090..1042908
                     /accession="BART_00894"
                     /name="pcs"
                     /phase=0
                     /product="Phosphatidylcholine synthase"
                     /score="."
                     /source="Prodigal:002006"
                     /type="CDS"
     CDS             1042938..1043984
                     /accession="BART_00895"
                     /name="menB"
                     /phase=0
                     /product="1,4-dihydroxy-2-naphthoyl-CoA synthase"
                     /score="."
                     /source="Prodigal:002006"
                     /type="CDS"
     CDS             1043981..1044370
                     /accession="BART_00896"
                     /name="BART_00896"
                     /phase=0
                     /product="hypothetical protein"
                     /score="."
                     /source="Prodigal:002006"
                     /type="CDS"
     CDS             complement(1044753..1045112)
                     /accession="BART_00897"
                     /name="BART_00897"
                     /phase=0
                     /product="hypothetical protein"
                     /score="."
                     /source="Prodigal:002006"
                     /type="CDS"
     CDS             complement(1045211..1046020)
                     /accession="BART_00898"
                     /name="rbn"
                     /phase=0
                     /product="Ribonuclease BN"
                     /score="."
                     /source="Prodigal:002006"
                     /type="CDS"
     CDS             complement(1046031..1046804)
                     /accession="BART_00899"
                     /name="ycfH"
                     /phase=0
                     /product="putative metal-dependent hydrolase YcfH"
                     /score="."
                     /source="Prodigal:002006"
                     /type="CDS"
     CDS             complement(1046794..1048353)
                     /accession="BART_00900"
                     /name="metG"
                     /phase=0
                     /product="Methionine--tRNA ligase"
                     /score="."
                     /source="Prodigal:002006"
                     /type="CDS"
     CDS             complement(1048430..1049476)
                     /accession="BART_00901"
                     /name="BART_00901"
                     /phase=0
                     /product="hypothetical protein"
                     /score="."
                     /source="Prodigal:002006"
                     /type="CDS"
     CDS             complement(1049473..1050117)
                     /accession="BART_00902"
                     /name="tmk_2"
                     /phase=0
                     /product="Thymidylate kinase"
                     /score="."
                     /source="Prodigal:002006"
                     /type="CDS"
     CDS             complement(1050147..1051310)
                     /accession="BART_00903"
                     /name="dacC"
                     /phase=0
                     /product="D-alanyl-D-alanine carboxypeptidase DacC"
                     /score="."
                     /source="Prodigal:002006"
                     /type="CDS"
     CDS             complement(1052244..1053140)
                     /accession="BART_00904"
                     /name="rlpA"
                     /phase=0
                     /product="Endolytic peptidoglycan transglycosylase RlpA"
                     /score="."
                     /source="Prodigal:002006"
                     /type="CDS"
     tRNA            complement(1053721..1053796)
                     /accession="BART_00905"
                     /name="BART_00905"
                     /phase="."
                     /product="tRNA-Lys(ttt)"
                     /score="."
                     /source="Aragorn:001002"
                     /type="tRNA"
     CDS             1054939..1055652
                     /accession="BART_00906"
                     /name="lexA"
                     /phase=0
                     /product="LexA repressor"
                     /score="."
                     /source="Prodigal:002006"
                     /type="CDS"
     CDS             1056101..1057414
                     /accession="BART_00907"
                     /name="rimO"
                     /phase=0
                     /product="Ribosomal protein S12 methylthiotransferase RimO
                     "
                     /score="."
                     /source="Prodigal:002006"
                     /type="CDS"
     CDS             complement(1057937..1058809)
                     /accession="BART_00908"
                     /name="ttcA"
                     /phase=0
                     /product="tRNA-cytidine(32) 2-sulfurtransferase"
                     /score="."
                     /source="Prodigal:002006"
                     /type="CDS"
     CDS             complement(1059071..1059730)
                     /accession="BART_00909"
                     /name="rpsD"
                     /phase=0
                     /product="30S ribosomal protein S4"
                     /score="."
                     /source="Prodigal:002006"
                     /type="CDS"
     CDS             complement(1059860..1060687)
                     /accession="BART_00910"
                     /name="murI"
                     /phase=0
                     /product="Glutamate racemase"
                     /score="."
                     /source="Prodigal:002006"
                     /type="CDS"
     CDS             complement(1060687..1061517)
                     /accession="BART_00911"
                     /name="trmJ"
                     /phase=0
                     /product="tRNA (cytidine/uridine-2'-O-)-methyltransferase 
                     TrmJ"
                     /score="."
                     /source="Prodigal:002006"
                     /type="CDS"
     CDS             1061796..1062512
                     /accession="BART_00912"
                     /name="sfsA"
                     /phase=0
                     /product="Sugar fermentation stimulation protein A"
                     /score="."
                     /source="Prodigal:002006"
                     /type="CDS"
     CDS             1062505..1063335
                     /accession="BART_00913"
                     /name="map"
                     /phase=0
                     /product="Methionine aminopeptidase"
                     /score="."
                     /source="Prodigal:002006"
                     /type="CDS"
     CDS             1063353..1064147
                     /accession="BART_00914"
                     /name="BART_00914"
                     /phase=0
                     /product="hypothetical protein"
                     /score="."
                     /source="Prodigal:002006"
                     /type="CDS"
     CDS             complement(1064190..1064402)
                     /accession="BART_00915"
                     /name="BART_00915"
                     /phase=0
                     /product="hypothetical protein"
                     /score="."
                     /source="Prodigal:002006"
                     /type="CDS"
     CDS             complement(1065013..1065786)
                     /accession="BART_00916"
                     /name="bpoC"
                     /phase=0
                     /product="Putative non-heme bromoperoxidase BpoC"
                     /score="."
                     /source="Prodigal:002006"
                     /type="CDS"
     CDS             complement(1065783..1066295)
                     /accession="BART_00917"
                     /name="BART_00917"
                     /phase=0
                     /product="hypothetical protein"
                     /score="."
                     /source="Prodigal:002006"
                     /type="CDS"
     CDS             complement(1066546..1067121)
                     /accession="BART_00918"
                     /name="BART_00918"
                     /phase=0
                     /product="hypothetical protein"
                     /score="."
                     /source="Prodigal:002006"
                     /type="CDS"
     CDS             1067447..1068580
                     /accession="BART_00919"
                     /name="braC"
                     /phase=0
                     /product="Leucine-, isoleucine-, valine-, threonine-, and 
                     alanine-binding protein"
                     /score="."
                     /source="Prodigal:002006"
                     /type="CDS"
     CDS             1068701..1069777
                     /accession="BART_00920"
                     /name="livH"
                     /phase=0
                     /product="High-affinity branched-chain amino acid transpor
                     t system permease protein LivH"
                     /score="."
                     /source="Prodigal:002006"
                     /type="CDS"
     CDS             1069777..1070835
                     /accession="BART_00921"
                     /name="BART_00921"
                     /phase=0
                     /product="hypothetical protein"
                     /score="."
                     /source="Prodigal:002006"
                     /type="CDS"
     CDS             1070832..1071614
                     /accession="BART_00922"
                     /name="lptB_1"
                     /phase=0
                     /product="Lipopolysaccharide export system ATP-binding pro
                     tein LptB"
                     /score="."
                     /source="Prodigal:002006"
                     /type="CDS"
     CDS             1071601..1072311
                     /accession="BART_00923"
                     /name="livF"
                     /phase=0
                     /product="High-affinity branched-chain amino acid transpor
                     t ATP-binding protein LivF"
                     /score="."
                     /source="Prodigal:002006"
                     /type="CDS"
     CDS             complement(1072403..1073887)
                     /accession="BART_00924"
                     /name="gatA"
                     /phase=0
                     /product="Glutamyl-tRNA(Gln) amidotransferase subunit A"
                     /score="."
                     /source="Prodigal:002006"
                     /type="CDS"
     CDS             complement(1073919..1074206)
                     /accession="BART_00925"
                     /name="gatC"
                     /phase=0
                     /product="Glutamyl-tRNA(Gln) amidotransferase subunit C"
                     /score="."
                     /source="Prodigal:002006"
                     /type="CDS"
     CDS             1074353..1074832
                     /accession="BART_00926"
                     /name="yrrK"
                     /phase=0
                     /product="Putative pre-16S rRNA nuclease"
                     /score="."
                     /source="Prodigal:002006"
                     /type="CDS"
     CDS             complement(1074817..1076436)
                     /accession="BART_00927"
                     /name="BART_00927"
                     /phase=0
                     /product="hypothetical protein"
                     /score="."
                     /source="Prodigal:002006"
                     /type="CDS"
     CDS             1076563..1077528
                     /accession="BART_00928"
                     /name="pyrB"
                     /phase=0
                     /product="Aspartate carbamoyltransferase"
                     /score="."
                     /source="Prodigal:002006"
                     /type="CDS"
     CDS             1077525..1078826
                     /accession="BART_00929"
                     /name="pyrC_2"
                     /phase=0
                     /product="Dihydroorotase"
                     /score="."
                     /source="Prodigal:002006"
                     /type="CDS"
     CDS             1078839..1079471
                     /accession="BART_00930"
                     /name="plsY"
                     /phase=0
                     /product="Glycerol-3-phosphate acyltransferase"
                     /score="."
                     /source="Prodigal:002006"
                     /type="CDS"
     CDS             1079446..1080660
                     /accession="BART_00931"
                     /name="BART_00931"
                     /phase=0
                     /product="hypothetical protein"
                     /score="."
                     /source="Prodigal:002006"
                     /type="CDS"
     CDS             complement(1080590..1080796)
                     /accession="BART_00932"
                     /name="BART_00932"
                     /phase=0
                     /product="hypothetical protein"
                     /score="."
                     /source="Prodigal:002006"
                     /type="CDS"
     CDS             1081062..1083623
                     /accession="BART_00933"
                     /name="topA"
                     /phase=0
                     /product="DNA topoisomerase 1"
                     /score="."
                     /source="Prodigal:002006"
                     /type="CDS"
     CDS             1083627..1085897
                     /accession="BART_00934"
                     /name="rnr"
                     /phase=0
                     /product="Ribonuclease R"
                     /score="."
                     /source="Prodigal:002006"
                     /type="CDS"
     CDS             1086252..1087421
                     /accession="BART_00935"
                     /name="ycaD"
                     /phase=0
                     /product="putative MFS-type transporter YcaD"
                     /score="."
                     /source="Prodigal:002006"
                     /type="CDS"
     CDS             1087523..1087690
                     /accession="BART_00936"
                     /name="rpmG"
                     /phase=0
                     /product="50S ribosomal protein L33"
                     /score="."
                     /source="Prodigal:002006"
                     /type="CDS"
     CDS             1088022..1088582
                     /accession="BART_00937"
                     /name="BART_00937"
                     /phase=0
                     /product="hypothetical protein"
                     /score="."
                     /source="Prodigal:002006"
                     /type="CDS"
     CDS             1088609..1089238
                     /accession="BART_00938"
                     /name="BART_00938"
                     /phase=0
                     /product="hypothetical protein"
                     /score="."
                     /source="Prodigal:002006"
                     /type="CDS"
     CDS             1089260..1089748
                     /accession="BART_00939"
                     /name="decR"
                     /phase=0
                     /product="DNA-binding transcriptional activator DecR"
                     /score="."
                     /source="Prodigal:002006"
                     /type="CDS"
     CDS             complement(1089778..1090785)
                     /accession="BART_00940"
                     /name="cobU"
                     /phase=0
                     /product="Nicotinate-nucleotide--dimethylbenzimidazole pho
                     sphoribosyltransferase"
                     /score="."
                     /source="Prodigal:002006"
                     /type="CDS"
     CDS             complement(1091151..1092134)
                     /accession="BART_00941"
                     /name="dusA"
                     /phase=0
                     /product="tRNA-dihydrouridine(20/20a) synthase"
                     /score="."
                     /source="Prodigal:002006"
                     /type="CDS"
     CDS             complement(1092740..1094269)
                     /accession="BART_00942"
                     /name="eryB"
                     /phase=0
                     /product="D-erythritol 1-phosphate dehydrogenase"
                     /score="."
                     /source="Prodigal:002006"
                     /type="CDS"
     CDS             1094609..1095481
                     /accession="BART_00943"
                     /name="BART_00943"
                     /phase=0
                     /product="hypothetical protein"
                     /score="."
                     /source="Prodigal:002006"
                     /type="CDS"
     CDS             1095736..1096236
                     /accession="BART_00944"
                     /name="accB"
                     /phase=0
                     /product="Biotin carboxyl carrier protein of acetyl-CoA ca
                     rboxylase"
                     /score="."
                     /source="Prodigal:002006"
                     /type="CDS"
     CDS             1096251..1097609
                     /accession="BART_00945"
                     /name="accC"
                     /phase=0
                     /product="Biotin carboxylase"
                     /score="."
                     /source="Prodigal:002006"
                     /type="CDS"
     tRNA            1097796..1097871
                     /accession="BART_00946"
                     /name="BART_00946"
                     /phase="."
                     /product="tRNA-Thr(tgt)"
                     /score="."
                     /source="Aragorn:001002"
                     /type="tRNA"
     CDS             complement(1098679..1099143)
                     /accession="BART_00947"
                     /name="BART_00947"
                     /phase=0
                     /product="hypothetical protein"
                     /score="."
                     /source="Prodigal:002006"
                     /type="CDS"
     CDS             complement(1099395..1099739)
                     /accession="BART_00948"
                     /name="BART_00948"
                     /phase=0
                     /product="hypothetical protein"
                     /score="."
                     /source="Prodigal:002006"
                     /type="CDS"
     CDS             complement(1101275..1101769)
                     /accession="BART_00949"
                     /name="BART_00949"
                     /phase=0
                     /product="hypothetical protein"
                     /score="."
                     /source="Prodigal:002006"
                     /type="CDS"
     CDS             complement(1101905..1103092)
                     /accession="BART_00950"
                     /name="BART_00950"
                     /phase=0
                     /product="hypothetical protein"
                     /score="."
                     /source="Prodigal:002006"
                     /type="CDS"
     tRNA            complement(1103280..1103364)
                     /accession="BART_00951"
                     /name="BART_00951"
                     /phase="."
                     /product="tRNA-Leu(gag)"
                     /score="."
                     /source="Aragorn:001002"
                     /type="tRNA"
     CDS             complement(1103501..1104124)
                     /accession="BART_00952"
                     /name="folE"
                     /phase=0
                     /product="GTP cyclohydrolase 1"
                     /score="."
                     /source="Prodigal:002006"
                     /type="CDS"
     CDS             1104251..1104688
                     /accession="BART_00953"
                     /name="BART_00953"
                     /phase=0
                     /product="hypothetical protein"
                     /score="."
                     /source="Prodigal:002006"
                     /type="CDS"
     CDS             1104689..1105039
                     /accession="BART_00954"
                     /name="yidD"
                     /phase=0
                     /product="Putative membrane protein insertion efficiency f
                     actor"
                     /score="."
                     /source="Prodigal:002006"
                     /type="CDS"
     CDS             1105151..1107127
                     /accession="BART_00955"
                     /name="thrS"
                     /phase=0
                     /product="Threonine--tRNA ligase"
                     /score="."
                     /source="Prodigal:002006"
                     /type="CDS"
     CDS             complement(1108237..1108740)
                     /accession="BART_00956"
                     /name="BART_00956"
                     /phase=0
                     /product="hypothetical protein"
                     /score="."
                     /source="Prodigal:002006"
                     /type="CDS"
     CDS             complement(1108920..1109243)
                     /accession="BART_00957"
                     /name="ihfA"
                     /phase=0
                     /product="Integration host factor subunit alpha"
                     /score="."
                     /source="Prodigal:002006"
                     /type="CDS"
     CDS             complement(1109321..1110295)
                     /accession="BART_00958"
                     /name="fabH"
                     /phase=0
                     /product="3-oxoacyl-[acyl-carrier-protein] synthase 3"
                     /score="."
                     /source="Prodigal:002006"
                     /type="CDS"
     CDS             complement(1110345..1111415)
                     /accession="BART_00959"
                     /name="plsX"
                     /phase=0
                     /product="Phosphate acyltransferase"
                     /score="."
                     /source="Prodigal:002006"
                     /type="CDS"
     CDS             complement(1111572..1112129)
                     /accession="BART_00960"
                     /name="BART_00960"
                     /phase=0
                     /product="hypothetical protein"
                     /score="."
                     /source="Prodigal:002006"
                     /type="CDS"
     CDS             1112353..1112832
                     /accession="BART_00961"
                     /name="bamE"
                     /phase=0
                     /product="Outer membrane protein assembly factor BamE"
                     /score="."
                     /source="Prodigal:002006"
                     /type="CDS"
     CDS             complement(1112903..1113373)
                     /accession="BART_00962"
                     /name="nusB"
                     /phase=0
                     /product="Transcription antitermination protein NusB"
                     /score="."
                     /source="Prodigal:002006"
                     /type="CDS"
     CDS             complement(1113376..1113831)
                     /accession="BART_00963"
                     /name="ribH1"
                     /phase=0
                     /product="6,7-dimethyl-8-ribityllumazine synthase 1"
                     /score="."
                     /source="Prodigal:002006"
                     /type="CDS"
     CDS             complement(1113911..1114528)
                     /accession="BART_00964"
                     /name="ribE"
                     /phase=0
                     /product="Riboflavin synthase"
                     /score="."
                     /source="Prodigal:002006"
                     /type="CDS"
     CDS             complement(1114510..1115637)
                     /accession="BART_00965"
                     /name="ribD"
                     /phase=0
                     /product="Riboflavin biosynthesis protein RibD"
                     /score="."
                     /source="Prodigal:002006"
                     /type="CDS"
     CDS             complement(1115630..1116112)
                     /accession="BART_00966"
                     /name="nrdR"
                     /phase=0
                     /product="Transcriptional repressor NrdR"
                     /score="."
                     /source="Prodigal:002006"
                     /type="CDS"
     CDS             complement(1116126..1117439)
                     /accession="BART_00967"
                     /name="glyA"
                     /phase=0
                     /product="Serine hydroxymethyltransferase"
                     /score="."
                     /source="Prodigal:002006"
                     /type="CDS"
     CDS             1117790..1118722
                     /accession="BART_00968"
                     /name="argC"
                     /phase=0
                     /product="N-acetyl-gamma-glutamyl-phosphate reductase"
                     /score="."
                     /source="Prodigal:002006"
                     /type="CDS"
     CDS             complement(1118744..1119835)
                     /accession="BART_00969"
                     /name="ctaA"
                     /phase=0
                     /product="Heme A synthase"
                     /score="."
                     /source="Prodigal:002006"
                     /type="CDS"
     CDS             complement(1119967..1121793)
                     /accession="BART_00970"
                     /name="BART_00970"
                     /phase=0
                     /product="hypothetical protein"
                     /score="."
                     /source="Prodigal:002006"
                     /type="CDS"
     CDS             complement(1121938..1123281)
                     /accession="BART_00971"
                     /name="hflX"
                     /phase=0
                     /product="GTPase HflX"
                     /score="."
                     /source="Prodigal:002006"
                     /type="CDS"
     CDS             complement(1123337..1123576)
                     /accession="BART_00972"
                     /name="hfq"
                     /phase=0
                     /product="RNA-binding protein Hfq"
                     /score="."
                     /source="Prodigal:002006"
                     /type="CDS"
     CDS             1124277..1128836
                     /accession="BART_00973"
                     /name="BART_00973"
                     /phase=0
                     /product="hypothetical protein"
                     /score="."
                     /source="Prodigal:002006"
                     /type="CDS"
     CDS             1129799..1132117
                     /accession="BART_00974"
                     /name="dme"
                     /phase=0
                     /product="NAD-dependent malic enzyme"
                     /score="."
                     /source="Prodigal:002006"
                     /type="CDS"
     CDS             1132306..1132590
                     /accession="BART_00975"
                     /name="acpXL"
                     /phase=0
                     /product="Acyl carrier protein AcpXL"
                     /score="."
                     /source="Prodigal:002006"
                     /type="CDS"
     CDS             1132602..1133777
                     /accession="BART_00976"
                     /name="BART_00976"
                     /phase=0
                     /product="hypothetical protein"
                     /score="."
                     /source="Prodigal:002006"
                     /type="CDS"
     CDS             1133793..1135067
                     /accession="BART_00977"
                     /name="fabF_2"
                     /phase=0
                     /product="3-oxoacyl-[acyl-carrier-protein] synthase 2"
                     /score="."
                     /source="Prodigal:002006"
                     /type="CDS"
     CDS             1135136..1136164
                     /accession="BART_00978"
                     /name="tdh"
                     /phase=0
                     /product="L-threonine 3-dehydrogenase"
                     /score="."
                     /source="Prodigal:002006"
                     /type="CDS"
     CDS             1136171..1137100
                     /accession="BART_00979"
                     /name="lpxL"
                     /phase=0
                     /product="Lipid A biosynthesis lauroyltransferase"
                     /score="."
                     /source="Prodigal:002006"
                     /type="CDS"
     CDS             1137134..1137949
                     /accession="BART_00980"
                     /name="mazG"
                     /phase=0
                     /product="Nucleoside triphosphate pyrophosphohydrolase"
                     /score="."
                     /source="Prodigal:002006"
                     /type="CDS"
     CDS             complement(1137973..1138347)
                     /accession="BART_00981"
                     /name="iscA"
                     /phase=0
                     /product="Iron-binding protein IscA"
                     /score="."
                     /source="Prodigal:002006"
                     /type="CDS"
     tRNA            1138922..1138998
                     /accession="BART_00982"
                     /name="BART_00982"
                     /phase="."
                     /product="tRNA-Pro(ggg)"
                     /score="."
                     /source="Aragorn:001002"
                     /type="tRNA"
     CDS             complement(1139237..1139704)
                     /accession="BART_00983"
                     /name="ibpA_1"
                     /phase=0
                     /product="Small heat shock protein IbpA"
                     /score="."
                     /source="Prodigal:002006"
                     /type="CDS"
     CDS             1139986..1140903
                     /accession="BART_00984"
                     /name="BART_00984"
                     /phase=0
                     /product="hypothetical protein"
                     /score="."
                     /source="Prodigal:002006"
                     /type="CDS"
     CDS             1141664..1142026
                     /accession="BART_00985"
                     /name="cpdR"
                     /phase=0
                     /product="Response regulator receiver protein CpdR"
                     /score="."
                     /source="Prodigal:002006"
                     /type="CDS"
     tRNA            1142126..1142200
                     /accession="BART_00986"
                     /name="BART_00986"
                     /phase="."
                     /product="tRNA-Val(gac)"
                     /score="."
                     /source="Aragorn:001002"
                     /type="tRNA"
     CDS             complement(1142301..1142570)
                     /accession="BART_00987"
                     /name="BART_00987"
                     /phase=0
                     /product="hypothetical protein"
                     /score="."
                     /source="Prodigal:002006"
                     /type="CDS"
     CDS             complement(1142732..1143010)
                     /accession="BART_00988"
                     /name="BART_00988"
                     /phase=0
                     /product="hypothetical protein"
                     /score="."
                     /source="Prodigal:002006"
                     /type="CDS"
     CDS             1143784..1144374
                     /accession="BART_00989"
                     /name="BART_00989"
                     /phase=0
                     /product="hypothetical protein"
                     /score="."
                     /source="Prodigal:002006"
                     /type="CDS"
     CDS             1144444..1144674
                     /accession="BART_00990"
                     /name="BART_00990"
                     /phase=0
                     /product="hypothetical protein"
                     /score="."
                     /source="Prodigal:002006"
                     /type="CDS"
     CDS             1144882..1145082
                     /accession="BART_00991"
                     /name="BART_00991"
                     /phase=0
                     /product="hypothetical protein"
                     /score="."
                     /source="Prodigal:002006"
                     /type="CDS"
     CDS             complement(1145303..1145707)
                     /accession="BART_00992"
                     /name="BART_00992"
                     /phase=0
                     /product="hypothetical protein"
                     /score="."
                     /source="Prodigal:002006"
                     /type="CDS"
     CDS             complement(1145704..1146381)
                     /accession="BART_00993"
                     /name="BART_00993"
                     /phase=0
                     /product="hypothetical protein"
                     /score="."
                     /source="Prodigal:002006"
                     /type="CDS"
     CDS             complement(1146485..1146889)
                     /accession="BART_00994"
                     /name="BART_00994"
                     /phase=0
                     /product="hypothetical protein"
                     /score="."
                     /source="Prodigal:002006"
                     /type="CDS"
     CDS             complement(1146886..1147563)
                     /accession="BART_00995"
                     /name="BART_00995"
                     /phase=0
                     /product="hypothetical protein"
                     /score="."
                     /source="Prodigal:002006"
                     /type="CDS"
     CDS             complement(1147667..1148071)
                     /accession="BART_00996"
                     /name="BART_00996"
                     /phase=0
                     /product="hypothetical protein"
                     /score="."
                     /source="Prodigal:002006"
                     /type="CDS"
     CDS             complement(1148068..1149576)
                     /accession="BART_00997"
                     /name="BART_00997"
                     /phase=0
                     /product="hypothetical protein"
                     /score="."
                     /source="Prodigal:002006"
                     /type="CDS"
     CDS             complement(1149554..1149955)
                     /accession="BART_00998"
                     /name="BART_00998"
                     /phase=0
                     /product="hypothetical protein"
                     /score="."
                     /source="Prodigal:002006"
                     /type="CDS"
     CDS             complement(1149952..1152858)
                     /accession="BART_00999"
                     /name="BART_00999"
                     /phase=0
                     /product="hypothetical protein"
                     /score="."
                     /source="Prodigal:002006"
                     /type="CDS"
     CDS             complement(1153607..1154983)
                     /accession="BART_01000"
                     /name="proY"
                     /phase=0
                     /product="Proline-specific permease ProY"
                     /score="."
                     /source="Prodigal:002006"
                     /type="CDS"
     CDS             complement(1155421..1155783)
                     /accession="BART_01001"
                     /name="BART_01001"
                     /phase=0
                     /product="hypothetical protein"
                     /score="."
                     /source="Prodigal:002006"
                     /type="CDS"
     CDS             complement(1156115..1157650)
                     /accession="BART_01002"
                     /name="hutH"
                     /phase=0
                     /product="Histidine ammonia-lyase"
                     /score="."
                     /source="Prodigal:002006"
                     /type="CDS"
     CDS             complement(1157827..1158030)
                     /accession="BART_01003"
                     /name="BART_01003"
                     /phase=0
                     /product="hypothetical protein"
                     /score="."
                     /source="Prodigal:002006"
                     /type="CDS"
     CDS             1158409..1159035
                     /accession="BART_01004"
                     /name="lemA"
                     /phase=0
                     /product="Protein LemA"
                     /score="."
                     /source="Prodigal:002006"
                     /type="CDS"
     CDS             1159035..1159889
                     /accession="BART_01005"
                     /name="BART_01005"
                     /phase=0
                     /product="hypothetical protein"
                     /score="."
                     /source="Prodigal:002006"
                     /type="CDS"
     CDS             1160012..1160749
                     /accession="BART_01006"
                     /name="lipB"
                     /phase=0
                     /product="Octanoyltransferase"
                     /score="."
                     /source="Prodigal:002006"
                     /type="CDS"
     CDS             1160831..1162897
                     /accession="BART_01007"
                     /name="gyrB_1"
                     /phase=0
                     /product="DNA gyrase subunit B"
                     /score="."
                     /source="Prodigal:002006"
                     /type="CDS"
     CDS             complement(1162916..1164700)
                     /accession="BART_01008"
                     /name="recJ"
                     /phase=0
                     /product="Single-stranded-DNA-specific exonuclease RecJ"
                     /score="."
                     /source="Prodigal:002006"
                     /type="CDS"
     CDS             1164998..1165462
                     /accession="BART_01009"
                     /name="rplM"
                     /phase=0
                     /product="50S ribosomal protein L13"
                     /score="."
                     /source="Prodigal:002006"
                     /type="CDS"
     CDS             1165465..1165950
                     /accession="BART_01010"
                     /name="rpsI"
                     /phase=0
                     /product="30S ribosomal protein S9"
                     /score="."
                     /source="Prodigal:002006"
                     /type="CDS"
     CDS             complement(1166247..1166612)
                     /accession="BART_01011"
                     /name="divK"
                     /phase=0
                     /product="Polar-differentiation response regulator DivK"
                     /score="."
                     /source="Prodigal:002006"
                     /type="CDS"
     CDS             complement(1167166..1167528)
                     /accession="BART_01012"
                     /name="BART_01012"
                     /phase=0
                     /product="hypothetical protein"
                     /score="."
                     /source="Prodigal:002006"
                     /type="CDS"
     CDS             complement(1169399..1170187)
                     /accession="BART_01013"
                     /name="BART_01013"
                     /phase=0
                     /product="hypothetical protein"
                     /score="."
                     /source="Prodigal:002006"
                     /type="CDS"
     CDS             complement(1170171..1170995)
                     /accession="BART_01014"
                     /name="BART_01014"
                     /phase=0
                     /product="hypothetical protein"
                     /score="."
                     /source="Prodigal:002006"
                     /type="CDS"
     CDS             complement(1170970..1171536)
                     /accession="BART_01015"
                     /name="btuD_1"
                     /phase=0
                     /product="Vitamin B12 import ATP-binding protein BtuD"
                     /score="."
                     /source="Prodigal:002006"
                     /type="CDS"
     CDS             complement(1171605..1171988)
                     /accession="BART_01016"
                     /name="btuD_2"
                     /phase=0
                     /product="Vitamin B12 import ATP-binding protein BtuD"
                     /score="."
                     /source="Prodigal:002006"
                     /type="CDS"
     CDS             complement(1172494..1173477)
                     /accession="BART_01017"
                     /name="rluC"
                     /phase=0
                     /product="Ribosomal large subunit pseudouridine synthase C
                     "
                     /score="."
                     /source="Prodigal:002006"
                     /type="CDS"
     CDS             1173719..1175506
                     /accession="BART_01018"
                     /name="ndvA"
                     /phase=0
                     /product="Beta-(1-->2)glucan export ATP-binding/permease p
                     rotein NdvA"
                     /score="."
                     /source="Prodigal:002006"
                     /type="CDS"
     CDS             complement(1176104..1178776)
                     /accession="BART_01019"
                     /name="alaS"
                     /phase=0
                     /product="Alanine--tRNA ligase"
                     /score="."
                     /source="Prodigal:002006"
                     /type="CDS"
     CDS             complement(1178986..1180029)
                     /accession="BART_01020"
                     /name="recA"
                     /phase=0
                     /product="Protein RecA"
                     /score="."
                     /source="Prodigal:002006"
                     /type="CDS"
     CDS             complement(1180882..1182201)
                     /accession="BART_01021"
                     /name="rarA"
                     /phase=0
                     /product="Replication-associated recombination protein A"
                     /score="."
                     /source="Prodigal:002006"
                     /type="CDS"
     CDS             complement(1182210..1183604)
                     /accession="BART_01022"
                     /name="degP_2"
                     /phase=0
                     /product="Periplasmic serine endoprotease DegP"
                     /score="."
                     /source="Prodigal:002006"
                     /type="CDS"
     CDS             complement(1183873..1184301)
                     /accession="BART_01023"
                     /name="rplQ"
                     /phase=0
                     /product="50S ribosomal protein L17"
                     /score="."
                     /source="Prodigal:002006"
                     /type="CDS"
     CDS             complement(1184326..1185339)
                     /accession="BART_01024"
                     /name="rpoA"
                     /phase=0
                     /product="DNA-directed RNA polymerase subunit alpha"
                     /score="."
                     /source="Prodigal:002006"
                     /type="CDS"
     CDS             complement(1185434..1185823)
                     /accession="BART_01025"
                     /name="rpsK"
                     /phase=0
                     /product="30S ribosomal protein S11"
                     /score="."
                     /source="Prodigal:002006"
                     /type="CDS"
     CDS             complement(1185940..1186308)
                     /accession="BART_01026"
                     /name="rpsM"
                     /phase=0
                     /product="30S ribosomal protein S13"
                     /score="."
                     /source="Prodigal:002006"
                     /type="CDS"
     CDS             complement(1186489..1187067)
                     /accession="BART_01027"
                     /name="adk"
                     /phase=0
                     /product="Adenylate kinase"
                     /score="."
                     /source="Prodigal:002006"
                     /type="CDS"
     CDS             complement(1187064..1188410)
                     /accession="BART_01028"
                     /name="secY"
                     /phase=0
                     /product="Protein translocase subunit SecY"
                     /score="."
                     /source="Prodigal:002006"
                     /type="CDS"
     CDS             complement(1188573..1189040)
                     /accession="BART_01029"
                     /name="rplO"
                     /phase=0
                     /product="50S ribosomal protein L15"
                     /score="."
                     /source="Prodigal:002006"
                     /type="CDS"
     CDS             complement(1189061..1189267)
                     /accession="BART_01030"
                     /name="rpmD"
                     /phase=0
                     /product="50S ribosomal protein L30"
                     /score="."
                     /source="Prodigal:002006"
                     /type="CDS"
     CDS             complement(1189299..1189847)
                     /accession="BART_01031"
                     /name="rpsE"
                     /phase=0
                     /product="30S ribosomal protein S5"
                     /score="."
                     /source="Prodigal:002006"
                     /type="CDS"
     CDS             complement(1189959..1190321)
                     /accession="BART_01032"
                     /name="rplR"
                     /phase=0
                     /product="50S ribosomal protein L18"
                     /score="."
                     /source="Prodigal:002006"
                     /type="CDS"
     CDS             complement(1190334..1190867)
                     /accession="BART_01033"
                     /name="rplF"
                     /phase=0
                     /product="50S ribosomal protein L6"
                     /score="."
                     /source="Prodigal:002006"
                     /type="CDS"
     CDS             complement(1190907..1191305)
                     /accession="BART_01034"
                     /name="rpsH"
                     /phase=0
                     /product="30S ribosomal protein S8"
                     /score="."
                     /source="Prodigal:002006"
                     /type="CDS"
     CDS             complement(1191320..1191625)
                     /accession="BART_01035"
                     /name="rpsN"
                     /phase=0
                     /product="30S ribosomal protein S14"
                     /score="."
                     /source="Prodigal:002006"
                     /type="CDS"
     CDS             complement(1191650..1192207)
                     /accession="BART_01036"
                     /name="rplE"
                     /phase=0
                     /product="50S ribosomal protein L5"
                     /score="."
                     /source="Prodigal:002006"
                     /type="CDS"
     CDS             complement(1192200..1192514)
                     /accession="BART_01037"
                     /name="rplX"
                     /phase=0
                     /product="50S ribosomal protein L24"
                     /score="."
                     /source="Prodigal:002006"
                     /type="CDS"
     CDS             complement(1192527..1192895)
                     /accession="BART_01038"
                     /name="rplN"
                     /phase=0
                     /product="50S ribosomal protein L14"
                     /score="."
                     /source="Prodigal:002006"
                     /type="CDS"
     CDS             complement(1193039..1193278)
                     /accession="BART_01039"
                     /name="rpsQ"
                     /phase=0
                     /product="30S ribosomal protein S17"
                     /score="."
                     /source="Prodigal:002006"
                     /type="CDS"
     CDS             complement(1193290..1193490)
                     /accession="BART_01040"
                     /name="rpmC"
                     /phase=0
                     /product="50S ribosomal protein L29"
                     /score="."
                     /source="Prodigal:002006"
                     /type="CDS"
     CDS             complement(1193503..1193916)
                     /accession="BART_01041"
                     /name="rplP"
                     /phase=0
                     /product="50S ribosomal protein L16"
                     /score="."
                     /source="Prodigal:002006"
                     /type="CDS"
     CDS             complement(1193953..1194663)
                     /accession="BART_01042"
                     /name="rpsC"
                     /phase=0
                     /product="30S ribosomal protein S3"
                     /score="."
                     /source="Prodigal:002006"
                     /type="CDS"
     CDS             complement(1194663..1195052)
                     /accession="BART_01043"
                     /name="rplV"
                     /phase=0
                     /product="50S ribosomal protein L22"
                     /score="."
                     /source="Prodigal:002006"
                     /type="CDS"
     CDS             complement(1195055..1195333)
                     /accession="BART_01044"
                     /name="rpsS"
                     /phase=0
                     /product="30S ribosomal protein S19"
                     /score="."
                     /source="Prodigal:002006"
                     /type="CDS"
     CDS             complement(1195349..1196182)
                     /accession="BART_01045"
                     /name="rplB"
                     /phase=0
                     /product="50S ribosomal protein L2"
                     /score="."
                     /source="Prodigal:002006"
                     /type="CDS"
     CDS             complement(1196204..1196497)
                     /accession="BART_01046"
                     /name="rplW"
                     /phase=0
                     /product="50S ribosomal protein L23"
                     /score="."
                     /source="Prodigal:002006"
                     /type="CDS"
     CDS             complement(1196494..1197114)
                     /accession="BART_01047"
                     /name="rplD"
                     /phase=0
                     /product="50S ribosomal protein L4"
                     /score="."
                     /source="Prodigal:002006"
                     /type="CDS"
     CDS             complement(1197117..1197854)
                     /accession="BART_01048"
                     /name="rplC"
                     /phase=0
                     /product="50S ribosomal protein L3"
                     /score="."
                     /source="Prodigal:002006"
                     /type="CDS"
     CDS             complement(1197882..1198190)
                     /accession="BART_01049"
                     /name="rpsJ"
                     /phase=0
                     /product="30S ribosomal protein S10"
                     /score="."
                     /source="Prodigal:002006"
                     /type="CDS"
     CDS             complement(1198255..1199430)
                     /accession="BART_01050"
                     /name="tufA_2"
                     /phase=0
                     /product="Elongation factor Tu"
                     /score="."
                     /source="Prodigal:002006"
                     /type="CDS"
     CDS             complement(1199494..1201578)
                     /accession="BART_01051"
                     /name="fusA"
                     /phase=0
                     /product="Elongation factor G"
                     /score="."
                     /source="Prodigal:002006"
                     /type="CDS"
     CDS             complement(1201603..1202073)
                     /accession="BART_01052"
                     /name="rpsG"
                     /phase=0
                     /product="30S ribosomal protein S7"
                     /score="."
                     /source="Prodigal:002006"
                     /type="CDS"
     CDS             complement(1202092..1202463)
                     /accession="BART_01053"
                     /name="rpsL"
                     /phase=0
                     /product="30S ribosomal protein S12"
                     /score="."
                     /source="Prodigal:002006"
                     /type="CDS"
     CDS             1202957..1203739
                     /accession="BART_01054"
                     /name="xthA_1"
                     /phase=0
                     /product="Exodeoxyribonuclease III"
                     /score="."
                     /source="Prodigal:002006"
                     /type="CDS"
     CDS             1203864..1204769
                     /accession="BART_01055"
                     /name="gltI"
                     /phase=0
                     /product="Glutamate/aspartate import solute-binding protei
                     n"
                     /score="."
                     /source="Prodigal:002006"
                     /type="CDS"
     CDS             1204910..1205647
                     /accession="BART_01056"
                     /name="gltJ"
                     /phase=0
                     /product="Glutamate/aspartate import permease protein GltJ
                     "
                     /score="."
                     /source="Prodigal:002006"
                     /type="CDS"
     CDS             1205665..1206381
                     /accession="BART_01057"
                     /name="gltK"
                     /phase=0
                     /product="Glutamate/aspartate import permease protein GltK
                     "
                     /score="."
                     /source="Prodigal:002006"
                     /type="CDS"
     CDS             1206393..1207139
                     /accession="BART_01058"
                     /name="glnQ_2"
                     /phase=0
                     /product="Glutamine transport ATP-binding protein GlnQ"
                     /score="."
                     /source="Prodigal:002006"
                     /type="CDS"
     CDS             complement(1207435..1207767)
                     /accession="BART_01059"
                     /name="BART_01059"
                     /phase=0
                     /product="hypothetical protein"
                     /score="."
                     /source="Prodigal:002006"
                     /type="CDS"
     CDS             complement(1207905..1208036)
                     /accession="BART_01060"
                     /name="BART_01060"
                     /phase=0
                     /product="hypothetical protein"
                     /score="."
                     /source="Prodigal:002006"
                     /type="CDS"
     CDS             complement(1208128..1208298)
                     /accession="BART_01061"
                     /name="BART_01061"
                     /phase=0
                     /product="hypothetical protein"
                     /score="."
                     /source="Prodigal:002006"
                     /type="CDS"
     CDS             complement(1208883..1211606)
                     /accession="BART_01062"
                     /name="valS"
                     /phase=0
                     /product="Valine--tRNA ligase"
                     /score="."
                     /source="Prodigal:002006"
                     /type="CDS"
     CDS             complement(1211768..1212334)
                     /accession="BART_01063"
                     /name="BART_01063"
                     /phase=0
                     /product="hypothetical protein"
                     /score="."
                     /source="Prodigal:002006"
                     /type="CDS"
     CDS             complement(1212583..1213848)
                     /accession="BART_01064"
                     /name="bepC"
                     /phase=0
                     /product="Outer membrane efflux protein BepC"
                     /score="."
                     /source="Prodigal:002006"
                     /type="CDS"
     CDS             complement(1213942..1214616)
                     /accession="BART_01065"
                     /name="pcm_2"
                     /phase=0
                     /product="Protein-L-isoaspartate O-methyltransferase"
                     /score="."
                     /source="Prodigal:002006"
                     /type="CDS"
     tRNA            complement(1214834..1214907)
                     /accession="BART_01066"
                     /name="BART_01066"
                     /phase="."
                     /product="tRNA-Cys(gca)"
                     /score="."
                     /source="Aragorn:001002"
                     /type="tRNA"
     tRNA            1215095..1215169
                     /accession="BART_01067"
                     /name="BART_01067"
                     /phase="."
                     /product="tRNA-Asn(gtt)"
                     /score="."
                     /source="Aragorn:001002"
                     /type="tRNA"
     CDS             complement(1216539..1217921)
                     /accession="BART_01068"
                     /name="rhlE_2"
                     /phase=0
                     /product="ATP-dependent RNA helicase RhlE"
                     /score="."
                     /source="Prodigal:002006"
                     /type="CDS"
     CDS             complement(1218206..1218736)
                     /accession="BART_01069"
                     /name="BART_01069"
                     /phase=0
                     /product="hypothetical protein"
                     /score="."
                     /source="Prodigal:002006"
                     /type="CDS"
     CDS             complement(1218772..1220049)
                     /accession="BART_01070"
                     /name="ilvA"
                     /phase=0
                     /product="L-threonine dehydratase biosynthetic IlvA"
                     /score="."
                     /source="Prodigal:002006"
                     /type="CDS"
     tRNA            1220198..1220283
                     /accession="BART_01071"
                     /name="BART_01071"
                     /phase="."
                     /product="tRNA-Leu(taa)"
                     /score="."
                     /source="Aragorn:001002"
                     /type="tRNA"
     CDS             complement(1220637..1221587)
                     /accession="BART_01072"
                     /name="BART_01072"
                     /phase=0
                     /product="hypothetical protein"
                     /score="."
                     /source="Prodigal:002006"
                     /type="CDS"
     CDS             complement(1222156..1222428)
                     /accession="BART_01073"
                     /name="BART_01073"
                     /phase=0
                     /product="hypothetical protein"
                     /score="."
                     /source="Prodigal:002006"
                     /type="CDS"
     CDS             complement(1222422..1224785)
                     /accession="BART_01074"
                     /name="BART_01074"
                     /phase=0
                     /product="hypothetical protein"
                     /score="."
                     /source="Prodigal:002006"
                     /type="CDS"
     CDS             1224968..1225342
                     /accession="BART_01075"
                     /name="BART_01075"
                     /phase=0
                     /product="hypothetical protein"
                     /score="."
                     /source="Prodigal:002006"
                     /type="CDS"
     CDS             1225420..1227933
                     /accession="BART_01076"
                     /name="secDF"
                     /phase=0
                     /product="Protein translocase subunit SecDF"
                     /score="."
                     /source="Prodigal:002006"
                     /type="CDS"
     CDS             1228034..1229776
                     /accession="BART_01077"
                     /name="ybaL"
                     /phase=0
                     /product="Putative cation/proton antiporter YbaL"
                     /score="."
                     /source="Prodigal:002006"
                     /type="CDS"
     CDS             1229801..1230754
                     /accession="BART_01078"
                     /name="ybhN"
                     /phase=0
                     /product="Inner membrane protein YbhN"
                     /score="."
                     /source="Prodigal:002006"
                     /type="CDS"
     tRNA            complement(1231002..1231077)
                     /accession="BART_01079"
                     /name="BART_01079"
                     /phase="."
                     /product="tRNA-Lys(ctt)"
                     /score="."
                     /source="Aragorn:001002"
                     /type="tRNA"
     CDS             1231527..1233095
                     /accession="BART_01080"
                     /name="BART_01080"
                     /phase=0
                     /product="hypothetical protein"
                     /score="."
                     /source="Prodigal:002006"
                     /type="CDS"
     CDS             1233865..1234437
                     /accession="BART_01081"
                     /name="BART_01081"
                     /phase=0
                     /product="hypothetical protein"
                     /score="."
                     /source="Prodigal:002006"
                     /type="CDS"
     CDS             1234580..1235569
                     /accession="BART_01082"
                     /name="BART_01082"
                     /phase=0
                     /product="Formate dehydrogenase, mitochondrial"
                     /score="."
                     /source="Prodigal:002006"
                     /type="CDS"
     CDS             1235562..1236170
                     /accession="BART_01083"
                     /name="ycgM"
                     /phase=0
                     /product="putative protein YcgM"
                     /score="."
                     /source="Prodigal:002006"
                     /type="CDS"
     CDS             1236233..1236799
                     /accession="BART_01084"
                     /name="BART_01084"
                     /phase=0
                     /product="hypothetical protein"
                     /score="."
                     /source="Prodigal:002006"
                     /type="CDS"
     CDS             1237526..1238926
                     /accession="BART_01085"
                     /name="cycA_1"
                     /phase=0
                     /product="D-serine/D-alanine/glycine transporter"
                     /score="."
                     /source="Prodigal:002006"
                     /type="CDS"
     CDS             1239615..1241006
                     /accession="BART_01086"
                     /name="cycA_2"
                     /phase=0
                     /product="D-serine/D-alanine/glycine transporter"
                     /score="."
                     /source="Prodigal:002006"
                     /type="CDS"
     CDS             complement(1241118..1242137)
                     /accession="BART_01087"
                     /name="ilvC"
                     /phase=0
                     /product="Ketol-acid reductoisomerase (NADP(+))"
                     /score="."
                     /source="Prodigal:002006"
                     /type="CDS"
     CDS             complement(1242279..1242452)
                     /accession="BART_01088"
                     /name="BART_01088"
                     /phase=0
                     /product="hypothetical protein"
                     /score="."
                     /source="Prodigal:002006"
                     /type="CDS"
     CDS             complement(1242502..1242783)
                     /accession="BART_01089"
                     /name="BART_01089"
                     /phase=0
                     /product="hypothetical protein"
                     /score="."
                     /source="Prodigal:002006"
                     /type="CDS"
     CDS             complement(1243081..1243815)
                     /accession="BART_01090"
                     /name="pdxJ"
                     /phase=0
                     /product="Pyridoxine 5'-phosphate synthase"
                     /score="."
                     /source="Prodigal:002006"
                     /type="CDS"
     CDS             complement(1243896..1245017)
                     /accession="BART_01091"
                     /name="recD2"
                     /phase=0
                     /product="ATP-dependent RecD-like DNA helicase"
                     /score="."
                     /source="Prodigal:002006"
                     /type="CDS"
     CDS             1246050..1246976
                     /accession="BART_01092"
                     /name="BART_01092"
                     /phase=0
                     /product="Hydroxypyruvate reductase"
                     /score="."
                     /source="Prodigal:002006"
                     /type="CDS"
     CDS             1247208..1248416
                     /accession="BART_01093"
                     /name="BART_01093"
                     /phase=0
                     /product="hypothetical protein"
                     /score="."
                     /source="Prodigal:002006"
                     /type="CDS"
     CDS             1248444..1248557
                     /accession="BART_01094"
                     /name="BART_01094"
                     /phase=0
                     /product="hypothetical protein"
                     /score="."
                     /source="Prodigal:002006"
                     /type="CDS"
     CDS             1248853..1249227
                     /accession="BART_01095"
                     /name="BART_01095"
                     /phase=0
                     /product="hypothetical protein"
                     /score="."
                     /source="Prodigal:002006"
                     /type="CDS"
     CDS             complement(1249337..1249636)
                     /accession="BART_01096"
                     /name="BART_01096"
                     /phase=0
                     /product="hypothetical protein"
                     /score="."
                     /source="Prodigal:002006"
                     /type="CDS"
     CDS             complement(1249790..1251592)
                     /accession="BART_01097"
                     /name="ilvI"
                     /phase=0
                     /product="Acetolactate synthase isozyme 3 large subunit"
                     /score="."
                     /source="Prodigal:002006"
                     /type="CDS"
     CDS             complement(1251828..1252700)
                     /accession="BART_01098"
                     /name="miaA"
                     /phase=0
                     /product="tRNA dimethylallyltransferase"
                     /score="."
                     /source="Prodigal:002006"
                     /type="CDS"
     CDS             complement(1253278..1254804)
                     /accession="BART_01099"
                     /name="degP_3"
                     /phase=0
                     /product="Periplasmic serine endoprotease DegP"
                     /score="."
                     /source="Prodigal:002006"
                     /type="CDS"
     CDS             complement(1254955..1255890)
                     /accession="BART_01100"
                     /name="hflC"
                     /phase=0
                     /product="Modulator of FtsH protease HflC"
                     /score="."
                     /source="Prodigal:002006"
                     /type="CDS"
     CDS             complement(1255893..1257038)
                     /accession="BART_01101"
                     /name="BART_01101"
                     /phase=0
                     /product="hypothetical protein"
                     /score="."
                     /source="Prodigal:002006"
                     /type="CDS"
     CDS             complement(1257158..1257667)
                     /accession="BART_01102"
                     /name="BART_01102"
                     /phase=0
                     /product="IS1595 family transposase ISSsu9"
                     /score="."
                     /source="Prodigal:002006"
                     /type="CDS"
     CDS             complement(1257664..1258458)
                     /accession="BART_01103"
                     /name="thyA"
                     /phase=0
                     /product="Thymidylate synthase"
                     /score="."
                     /source="Prodigal:002006"
                     /type="CDS"
     CDS             1258664..1259986
                     /accession="BART_01104"
                     /name="kgtP_1"
                     /phase=0
                     /product="Alpha-ketoglutarate permease"
                     /score="."
                     /source="Prodigal:002006"
                     /type="CDS"
     CDS             1261252..1262559
                     /accession="BART_01105"
                     /name="kgtP_2"
                     /phase=0
                     /product="Alpha-ketoglutarate permease"
                     /score="."
                     /source="Prodigal:002006"
                     /type="CDS"
     CDS             1263061..1264368
                     /accession="BART_01106"
                     /name="kgtP_3"
                     /phase=0
                     /product="Alpha-ketoglutarate permease"
                     /score="."
                     /source="Prodigal:002006"
                     /type="CDS"
     CDS             1264593..1265900
                     /accession="BART_01107"
                     /name="kgtP_4"
                     /phase=0
                     /product="Alpha-ketoglutarate permease"
                     /score="."
                     /source="Prodigal:002006"
                     /type="CDS"
     CDS             complement(1265968..1266273)
                     /accession="BART_01108"
                     /name="BART_01108"
                     /phase=0
                     /product="hypothetical protein"
                     /score="."
                     /source="Prodigal:002006"
                     /type="CDS"
     tmRNA           1266395..1266733
                     /accession="BART_01109"
                     /name="ssrA"
                     /phase="."
                     /product="transfer-messenger RNA, SsrA"
                     /score="."
                     /source="Aragorn:001002"
                     /type="tmRNA"
     CDS             1266906..1267451
                     /accession="BART_01110"
                     /name="BART_01110"
                     /phase=0
                     /product="hypothetical protein"
                     /score="."
                     /source="Prodigal:002006"
                     /type="CDS"
     CDS             1267460..1267642
                     /accession="BART_01111"
                     /name="BART_01111"
                     /phase=0
                     /product="hypothetical protein"
                     /score="."
                     /source="Prodigal:002006"
                     /type="CDS"
     CDS             1267652..1267903
                     /accession="BART_01112"
                     /name="BART_01112"
                     /phase=0
                     /product="hypothetical protein"
                     /score="."
                     /source="Prodigal:002006"
                     /type="CDS"
     CDS             1268011..1270347
                     /accession="BART_01113"
                     /name="uvrD"
                     /phase=0
                     /product="DNA helicase II"
                     /score="."
                     /source="Prodigal:002006"
                     /type="CDS"
     CDS             complement(1270386..1271027)
                     /accession="BART_01114"
                     /name="dapH"
                     /phase=0
                     /product="2,3,4,5-tetrahydropyridine-2,6-dicarboxylate N-a
                     cetyltransferase"
                     /score="."
                     /source="Prodigal:002006"
                     /type="CDS"
     CDS             1271166..1271747
                     /accession="BART_01115"
                     /name="BART_01115"
                     /phase=0
                     /product="hypothetical protein"
                     /score="."
                     /source="Prodigal:002006"
                     /type="CDS"
     CDS             1271779..1272648
                     /accession="BART_01116"
                     /name="prmC_2"
                     /phase=0
                     /product="Release factor glutamine methyltransferase"
                     /score="."
                     /source="Prodigal:002006"
                     /type="CDS"
     CDS             1272666..1274492
                     /accession="BART_01117"
                     /name="BART_01117"
                     /phase=0
                     /product="hypothetical protein"
                     /score="."
                     /source="Prodigal:002006"
                     /type="CDS"
     CDS             complement(1274721..1276883)
                     /accession="BART_01118"
                     /name="ligA"
                     /phase=0
                     /product="DNA ligase"
                     /score="."
                     /source="Prodigal:002006"
                     /type="CDS"
     CDS             complement(1276996..1278657)
                     /accession="BART_01119"
                     /name="recN"
                     /phase=0
                     /product="DNA repair protein RecN"
                     /score="."
                     /source="Prodigal:002006"
                     /type="CDS"
     CDS             complement(1278665..1279558)
                     /accession="BART_01120"
                     /name="bamD"
                     /phase=0
                     /product="Outer membrane protein assembly factor BamD"
                     /score="."
                     /source="Prodigal:002006"
                     /type="CDS"
     CDS             complement(1279729..1280604)
                     /accession="BART_01121"
                     /name="lpxC"
                     /phase=0
                     /product="UDP-3-O-acyl-N-acetylglucosamine deacetylase"
                     /score="."
                     /source="Prodigal:002006"
                     /type="CDS"
     CDS             complement(1280819..1282591)
                     /accession="BART_01122"
                     /name="ftsZ"
                     /phase=0
                     /product="Cell division protein FtsZ"
                     /score="."
                     /source="Prodigal:002006"
                     /type="CDS"
     CDS             complement(1282655..1283956)
                     /accession="BART_01123"
                     /name="ftsA"
                     /phase=0
                     /product="Cell division protein FtsA"
                     /score="."
                     /source="Prodigal:002006"
                     /type="CDS"
     CDS             complement(1283953..1284864)
                     /accession="BART_01124"
                     /name="ftsQ"
                     /phase=0
                     /product="Cell division protein FtsQ"
                     /score="."
                     /source="Prodigal:002006"
                     /type="CDS"
     CDS             complement(1284852..1285772)
                     /accession="BART_01125"
                     /name="ddlB"
                     /phase=0
                     /product="D-alanine--D-alanine ligase B"
                     /score="."
                     /source="Prodigal:002006"
                     /type="CDS"
     CDS             complement(1286011..1286988)
                     /accession="BART_01126"
                     /name="murB"
                     /phase=0
                     /product="UDP-N-acetylenolpyruvoylglucosamine reductase"
                     /score="."
                     /source="Prodigal:002006"
                     /type="CDS"
     CDS             complement(1286966..1288393)
                     /accession="BART_01127"
                     /name="murC"
                     /phase=0
                     /product="UDP-N-acetylmuramate--L-alanine ligase"
                     /score="."
                     /source="Prodigal:002006"
                     /type="CDS"
     CDS             complement(1288377..1289513)
                     /accession="BART_01128"
                     /name="murG"
                     /phase=0
                     /product="UDP-N-acetylglucosamine--N-acetylmuramyl-(pentap
                     eptide) pyrophosphoryl-undecaprenol N-acetylglucosamine tr
                     ansferase"
                     /score="."
                     /source="Prodigal:002006"
                     /type="CDS"
     CDS             complement(1289510..1290658)
                     /accession="BART_01129"
                     /name="ftsW"
                     /phase=0
                     /product="putative peptidoglycan glycosyltransferase FtsW"
                     /score="."
                     /source="Prodigal:002006"
                     /type="CDS"
     CDS             complement(1290805..1292232)
                     /accession="BART_01130"
                     /name="murD"
                     /phase=0
                     /product="UDP-N-acetylmuramoylalanine--D-glutamate ligase"
                     /score="."
                     /source="Prodigal:002006"
                     /type="CDS"
     CDS             complement(1292204..1293274)
                     /accession="BART_01131"
                     /name="mraY"
                     /phase=0
                     /product="Phospho-N-acetylmuramoyl-pentapeptide-transferas
                     e"
                     /score="."
                     /source="Prodigal:002006"
                     /type="CDS"
     CDS             complement(1293296..1294717)
                     /accession="BART_01132"
                     /name="murF"
                     /phase=0
                     /product="UDP-N-acetylmuramoyl-tripeptide--D-alanyl-D-alan
                     ine ligase"
                     /score="."
                     /source="Prodigal:002006"
                     /type="CDS"
     CDS             complement(1294714..1296165)
                     /accession="BART_01133"
                     /name="murE"
                     /phase=0
                     /product="UDP-N-acetylmuramoyl-L-alanyl-D-glutamate--2,6-d
                     iaminopimelate ligase"
                     /score="."
                     /source="Prodigal:002006"
                     /type="CDS"
     CDS             complement(1296189..1297931)
                     /accession="BART_01134"
                     /name="ftsI"
                     /phase=0
                     /product="putative peptidoglycan D,D-transpeptidase FtsI"
                     /score="."
                     /source="Prodigal:002006"
                     /type="CDS"
     CDS             complement(1297928..1298335)
                     /accession="BART_01135"
                     /name="BART_01135"
                     /phase=0
                     /product="hypothetical protein"
                     /score="."
                     /source="Prodigal:002006"
                     /type="CDS"
     CDS             complement(1298332..1299330)
                     /accession="BART_01136"
                     /name="rsmH"
                     /phase=0
                     /product="Ribosomal RNA small subunit methyltransferase H"
                     /score="."
                     /source="Prodigal:002006"
                     /type="CDS"
     misc_RNA        complement(1299594..1299983)
                     /accession="RF00010"
                     /name="RF00010"
                     /phase="."
                     /product="RNaseP_bact_a"
                     /score="315.9"
                     /source="Infernal:001001"
                     /type="misc_RNA"
     CDS             complement(1299896..1300003)
                     /accession="BART_01138"
                     /name="BART_01138"
                     /phase=0
                     /product="hypothetical protein"
                     /score="."
                     /source="Prodigal:002006"
                     /type="CDS"
     CDS             complement(1300067..1300576)
                     /accession="BART_01139"
                     /name="BART_01139"
                     /phase=0
                     /product="hypothetical protein"
                     /score="."
                     /source="Prodigal:002006"
                     /type="CDS"
     CDS             complement(1301900..1302295)
                     /accession="BART_01140"
                     /name="BART_01140"
                     /phase=0
                     /product="hypothetical protein"
                     /score="."
                     /source="Prodigal:002006"
                     /type="CDS"
     CDS             complement(1304372..1305310)
                     /accession="BART_01141"
                     /name="BART_01141"
                     /phase=0
                     /product="hypothetical protein"
                     /score="."
                     /source="Prodigal:002006"
                     /type="CDS"
     CDS             complement(1305992..1307641)
                     /accession="BART_01142"
                     /name="ettA"
                     /phase=0
                     /product="Energy-dependent translational throttle protein 
                     EttA"
                     /score="."
                     /source="Prodigal:002006"
                     /type="CDS"
     CDS             1307820..1308356
                     /accession="BART_01143"
                     /name="BART_01143"
                     /phase=0
                     /product="hypothetical protein"
                     /score="."
                     /source="Prodigal:002006"
                     /type="CDS"
     CDS             1308402..1309010
                     /accession="BART_01144"
                     /name="pncA"
                     /phase=0
                     /product="Nicotinamidase"
                     /score="."
                     /source="Prodigal:002006"
                     /type="CDS"
     CDS             complement(1309487..1310536)
                     /accession="BART_01145"
                     /name="BART_01145"
                     /phase=0
                     /product="hypothetical protein"
                     /score="."
                     /source="Prodigal:002006"
                     /type="CDS"
     CDS             1310902..1311441
                     /accession="BART_01146"
                     /name="BART_01146"
                     /phase=0
                     /product="hypothetical protein"
                     /score="."
                     /source="Prodigal:002006"
                     /type="CDS"
     CDS             1311828..1312007
                     /accession="BART_01147"
                     /name="BART_01147"
                     /phase=0
                     /product="hypothetical protein"
                     /score="."
                     /source="Prodigal:002006"
                     /type="CDS"
     CDS             complement(1312792..1313103)
                     /accession="BART_01148"
                     /name="BART_01148"
                     /phase=0
                     /product="hypothetical protein"
                     /score="."
                     /source="Prodigal:002006"
                     /type="CDS"
     CDS             complement(1313549..1313650)
                     /accession="BART_01149"
                     /name="BART_01149"
                     /phase=0
                     /product="hypothetical protein"
                     /score="."
                     /source="Prodigal:002006"
                     /type="CDS"
     CDS             complement(1313737..1313961)
                     /accession="BART_01150"
                     /name="BART_01150"
                     /phase=0
                     /product="hypothetical protein"
                     /score="."
                     /source="Prodigal:002006"
                     /type="CDS"
     CDS             1314428..1314742
                     /accession="BART_01151"
                     /name="BART_01151"
                     /phase=0
                     /product="hypothetical protein"
                     /score="."
                     /source="Prodigal:002006"
                     /type="CDS"
     CDS             complement(1314666..1314848)
                     /accession="BART_01152"
                     /name="BART_01152"
                     /phase=0
                     /product="hypothetical protein"
                     /score="."
                     /source="Prodigal:002006"
                     /type="CDS"
     tRNA            complement(1316143..1316219)
                     /accession="BART_01153"
                     /name="BART_01153"
                     /phase="."
                     /product="tRNA-Met(cat)"
                     /score="."
                     /source="Aragorn:001002"
                     /type="tRNA"
     CDS             1316388..1317119
                     /accession="BART_01154"
                     /name="BART_01154"
                     /phase=0
                     /product="26 kDa periplasmic immunogenic protein"
                     /score="."
                     /source="Prodigal:002006"
                     /type="CDS"
     CDS             complement(1317149..1317610)
                     /accession="BART_01155"
                     /name="BART_01155"
                     /phase=0
                     /product="hypothetical protein"
                     /score="."
                     /source="Prodigal:002006"
                     /type="CDS"
     CDS             complement(1318224..1320242)
                     /accession="BART_01156"
                     /name="rpoD"
                     /phase=0
                     /product="RNA polymerase sigma factor RpoD"
                     /score="."
                     /source="Prodigal:002006"
                     /type="CDS"
     CDS             complement(1320627..1322564)
                     /accession="BART_01157"
                     /name="dnaG"
                     /phase=0
                     /product="DNA primase"
                     /score="."
                     /source="Prodigal:002006"
                     /type="CDS"
     CDS             1322699..1323916
                     /accession="BART_01158"
                     /name="BART_01158"
                     /phase=0
                     /product="hypothetical protein"
                     /score="."
                     /source="Prodigal:002006"
                     /type="CDS"
     CDS             1323987..1325678
                     /accession="BART_01159"
                     /name="BART_01159"
                     /phase=0
                     /product="hypothetical protein"
                     /score="."
                     /source="Prodigal:002006"
                     /type="CDS"
     CDS             1326788..1327039
                     /accession="BART_01160"
                     /name="BART_01160"
                     /phase=0
                     /product="hypothetical protein"
                     /score="."
                     /source="Prodigal:002006"
                     /type="CDS"
     CDS             1328011..1328535
                     /accession="BART_01161"
                     /name="ubiC"
                     /phase=0
                     /product="Chorismate pyruvate-lyase"
                     /score="."
                     /source="Prodigal:002006"
                     /type="CDS"
     CDS             complement(1329122..1329574)
                     /accession="BART_01162"
                     /name="yqeY"
                     /phase=0
                     /product="putative protein YqeY"
                     /score="."
                     /source="Prodigal:002006"
                     /type="CDS"
     CDS             1329834..1331030
                     /accession="BART_01163"
                     /name="carA"
                     /phase=0
                     /product="Carbamoyl-phosphate synthase small chain"
                     /score="."
                     /source="Prodigal:002006"
                     /type="CDS"
     CDS             complement(1332037..1332192)
                     /accession="BART_01164"
                     /name="BART_01164"
                     /phase=0
                     /product="hypothetical protein"
                     /score="."
                     /source="Prodigal:002006"
                     /type="CDS"
     CDS             1333496..1334344
                     /accession="BART_01165"
                     /name="BART_01165"
                     /phase=0
                     /product="hypothetical protein"
                     /score="."
                     /source="Prodigal:002006"
                     /type="CDS"
     CDS             complement(1335060..1335968)
                     /accession="BART_01166"
                     /name="fieF"
                     /phase=0
                     /product="Ferrous-iron efflux pump FieF"
                     /score="."
                     /source="Prodigal:002006"
                     /type="CDS"
     CDS             complement(1336494..1336709)
                     /accession="BART_01167"
                     /name="BART_01167"
                     /phase=0
                     /product="hypothetical protein"
                     /score="."
                     /source="Prodigal:002006"
                     /type="CDS"
     CDS             1336722..1337537
                     /accession="BART_01168"
                     /name="rlmB_2"
                     /phase=0
                     /product="23S rRNA (guanosine-2'-O-)-methyltransferase Rlm
                     B"
                     /score="."
                     /source="Prodigal:002006"
                     /type="CDS"
     CDS             complement(1337821..1339044)
                     /accession="BART_01169"
                     /name="mnmA"
                     /phase=0
                     /product="tRNA-specific 2-thiouridylase MnmA"
                     /score="."
                     /source="Prodigal:002006"
                     /type="CDS"
     CDS             1339455..1339730
                     /accession="BART_01170"
                     /name="BART_01170"
                     /phase=0
                     /product="hypothetical protein"
                     /score="."
                     /source="Prodigal:002006"
                     /type="CDS"
     CDS             complement(1339879..1340265)
                     /accession="BART_01171"
                     /name="BART_01171"
                     /phase=0
                     /product="hypothetical protein"
                     /score="."
                     /source="Prodigal:002006"
                     /type="CDS"
     CDS             1340816..1341517
                     /accession="BART_01172"
                     /name="ctrA"
                     /phase=0
                     /product="Cell cycle response regulator CtrA"
                     /score="."
                     /source="Prodigal:002006"
                     /type="CDS"
     CDS             complement(1341743..1342381)
                     /accession="BART_01173"
                     /name="chpT"
                     /phase=0
                     /product="Protein phosphotransferase ChpT"
                     /score="."
                     /source="Prodigal:002006"
                     /type="CDS"
     CDS             1342595..1343191
                     /accession="BART_01174"
                     /name="BART_01174"
                     /phase=0
                     /product="hypothetical protein"
                     /score="."
                     /source="Prodigal:002006"
                     /type="CDS"
     CDS             1343219..1343599
                     /accession="BART_01175"
                     /name="BART_01175"
                     /phase=0
                     /product="hypothetical protein"
                     /score="."
                     /source="Prodigal:002006"
                     /type="CDS"
     CDS             1343596..1343865
                     /accession="BART_01176"
                     /name="BART_01176"
                     /phase=0
                     /product="hypothetical protein"
                     /score="."
                     /source="Prodigal:002006"
                     /type="CDS"
     CDS             complement(1344190..1345308)
                     /accession="BART_01177"
                     /name="wbpE"
                     /phase=0
                     /product="UDP-2-acetamido-2-deoxy-3-oxo-D-glucuronate amin
                     otransferase"
                     /score="."
                     /source="Prodigal:002006"
                     /type="CDS"
     CDS             complement(1345358..1346314)
                     /accession="BART_01178"
                     /name="iolX"
                     /phase=0
                     /product="scyllo-inositol 2-dehydrogenase (NAD(+))"
                     /score="."
                     /source="Prodigal:002006"
                     /type="CDS"
     tRNA            1346476..1346552
                     /accession="BART_01179"
                     /name="BART_01179"
                     /phase="."
                     /product="tRNA-Met(cat)"
                     /score="."
                     /source="Aragorn:001002"
                     /type="tRNA"
     CDS             complement(1347021..1348001)
                     /accession="BART_01180"
                     /name="BART_01180"
                     /phase=0
                     /product="hypothetical protein"
                     /score="."
                     /source="Prodigal:002006"
                     /type="CDS"
     CDS             complement(1348001..1348255)
                     /accession="BART_01181"
                     /name="BART_01181"
                     /phase=0
                     /product="hypothetical protein"
                     /score="."
                     /source="Prodigal:002006"
                     /type="CDS"
     CDS             complement(1348252..1348461)
                     /accession="BART_01182"
                     /name="BART_01182"
                     /phase=0
                     /product="hypothetical protein"
                     /score="."
                     /source="Prodigal:002006"
                     /type="CDS"
     CDS             1349075..1354006
                     /accession="BART_01183"
                     /name="BART_01183"
                     /phase=0
                     /product="hypothetical protein"
                     /score="."
                     /source="Prodigal:002006"
                     /type="CDS"
     CDS             1356116..1358593
                     /accession="BART_01184"
                     /name="BART_01184"
                     /phase=0
                     /product="hypothetical protein"
                     /score="."
                     /source="Prodigal:002006"
                     /type="CDS"
     CDS             1359278..1361611
                     /accession="BART_01185"
                     /name="BART_01185"
                     /phase=0
                     /product="hypothetical protein"
                     /score="."
                     /source="Prodigal:002006"
                     /type="CDS"
     CDS             1361758..1363617
                     /accession="BART_01186"
                     /name="BART_01186"
                     /phase=0
                     /product="hypothetical protein"
                     /score="."
                     /source="Prodigal:002006"
                     /type="CDS"
     CDS             1363749..1367093
                     /accession="BART_01187"
                     /name="BART_01187"
                     /phase=0
                     /product="hypothetical protein"
                     /score="."
                     /source="Prodigal:002006"
                     /type="CDS"
     CDS             1368659..1368940
                     /accession="BART_01188"
                     /name="BART_01188"
                     /phase=0
                     /product="hypothetical protein"
                     /score="."
                     /source="Prodigal:002006"
                     /type="CDS"
     CDS             complement(1370047..1370211)
                     /accession="BART_01189"
                     /name="BART_01189"
                     /phase=0
                     /product="hypothetical protein"
                     /score="."
                     /source="Prodigal:002006"
                     /type="CDS"
     CDS             complement(1370441..1370845)
                     /accession="BART_01190"
                     /name="BART_01190"
                     /phase=0
                     /product="hypothetical protein"
                     /score="."
                     /source="Prodigal:002006"
                     /type="CDS"
     CDS             1372298..1372402
                     /accession="BART_01191"
                     /name="BART_01191"
                     /phase=0
                     /product="hypothetical protein"
                     /score="."
                     /source="Prodigal:002006"
                     /type="CDS"
     CDS             complement(1373725..1373943)
                     /accession="BART_01192"
                     /name="BART_01192"
                     /phase=0
                     /product="hypothetical protein"
                     /score="."
                     /source="Prodigal:002006"
                     /type="CDS"
     CDS             complement(1374143..1374418)
                     /accession="BART_01193"
                     /name="BART_01193"
                     /phase=0
                     /product="hypothetical protein"
                     /score="."
                     /source="Prodigal:002006"
                     /type="CDS"
     CDS             complement(1374620..1374892)
                     /accession="BART_01194"
                     /name="BART_01194"
                     /phase=0
                     /product="hypothetical protein"
                     /score="."
                     /source="Prodigal:002006"
                     /type="CDS"
     CDS             complement(1376022..1376249)
                     /accession="BART_01195"
                     /name="BART_01195"
                     /phase=0
                     /product="hypothetical protein"
                     /score="."
                     /source="Prodigal:002006"
                     /type="CDS"
     CDS             complement(1376249..1376875)
                     /accession="BART_01196"
                     /name="soj"
                     /phase=0
                     /product="Sporulation initiation inhibitor protein Soj"
                     /score="."
                     /source="Prodigal:002006"
                     /type="CDS"
     CDS             complement(1377186..1377284)
                     /accession="BART_01197"
                     /name="BART_01197"
                     /phase=0
                     /product="hypothetical protein"
                     /score="."
                     /source="Prodigal:002006"
                     /type="CDS"
     CDS             1378083..1378412
                     /accession="BART_01198"
                     /name="blh"
                     /phase=0
                     /product="Beta-lactamase hydrolase-like protein"
                     /score="."
                     /source="Prodigal:002006"
                     /type="CDS"
     CDS             complement(1379030..1380046)
                     /accession="BART_01199"
                     /name="ribF"
                     /phase=0
                     /product="Bifunctional riboflavin kinase/FMN adenylyltrans
                     ferase"
                     /score="."
                     /source="Prodigal:002006"
                     /type="CDS"
     CDS             complement(1380046..1380891)
                     /accession="BART_01200"
                     /name="BART_01200"
                     /phase=0
                     /product="hypothetical protein"
                     /score="."
                     /source="Prodigal:002006"
                     /type="CDS"
     CDS             1382152..1382505
                     /accession="BART_01201"
                     /name="BART_01201"
                     /phase=0
                     /product="hypothetical protein"
                     /score="."
                     /source="Prodigal:002006"
                     /type="CDS"
     CDS             complement(1383158..1383883)
                     /accession="BART_01202"
                     /name="BART_01202"
                     /phase=0
                     /product="hypothetical protein"
                     /score="."
                     /source="Prodigal:002006"
                     /type="CDS"
     CDS             1384276..1384596
                     /accession="BART_01203"
                     /name="virB2_1"
                     /phase=0
                     /product="Type IV secretion system protein virB2"
                     /score="."
                     /source="Prodigal:002006"
                     /type="CDS"
     CDS             1384597..1384905
                     /accession="BART_01204"
                     /name="virB3_1"
                     /phase=0
                     /product="Type IV secretion system protein virB3"
                     /score="."
                     /source="Prodigal:002006"
                     /type="CDS"
     CDS             1384919..1387291
                     /accession="BART_01205"
                     /name="virB4_1"
                     /phase=0
                     /product="Type IV secretion system protein virB4"
                     /score="."
                     /source="Prodigal:002006"
                     /type="CDS"
     CDS             1387278..1387817
                     /accession="BART_01206"
                     /name="BART_01206"
                     /phase=0
                     /product="hypothetical protein"
                     /score="."
                     /source="Prodigal:002006"
                     /type="CDS"
     CDS             1387804..1388802
                     /accession="BART_01207"
                     /name="virB6_1"
                     /phase=0
                     /product="Type IV secretion system protein VirB6"
                     /score="."
                     /source="Prodigal:002006"
                     /type="CDS"
     CDS             1389014..1389328
                     /accession="BART_01208"
                     /name="BART_01208"
                     /phase=0
                     /product="hypothetical protein"
                     /score="."
                     /source="Prodigal:002006"
                     /type="CDS"
     CDS             1389318..1389986
                     /accession="BART_01209"
                     /name="virB8_1"
                     /phase=0
                     /product="Type IV secretion system protein virB8"
                     /score="."
                     /source="Prodigal:002006"
                     /type="CDS"
     CDS             1389983..1390849
                     /accession="BART_01210"
                     /name="virB9_1"
                     /phase=0
                     /product="Type IV secretion system protein virB9"
                     /score="."
                     /source="Prodigal:002006"
                     /type="CDS"
     CDS             1390842..1392020
                     /accession="BART_01211"
                     /name="BART_01211"
                     /phase=0
                     /product="Type IV secretion system protein virB10"
                     /score="."
                     /source="Prodigal:002006"
                     /type="CDS"
     CDS             1392017..1393087
                     /accession="BART_01212"
                     /name="BART_01212"
                     /phase=0
                     /product="Type IV secretion system protein VirB11"
                     /score="."
                     /source="Prodigal:002006"
                     /type="CDS"
     CDS             1393203..1393376
                     /accession="BART_01213"
                     /name="BART_01213"
                     /phase=0
                     /product="hypothetical protein"
                     /score="."
                     /source="Prodigal:002006"
                     /type="CDS"
     CDS             1393387..1395021
                     /accession="BART_01214"
                     /name="bepA_2"
                     /phase=0
                     /product="Protein adenylyltransferase"
                     /score="."
                     /source="Prodigal:002006"
                     /type="CDS"
     CDS             1395175..1397091
                     /accession="BART_01215"
                     /name="BART_01215"
                     /phase=0
                     /product="hypothetical protein"
                     /score="."
                     /source="Prodigal:002006"
                     /type="CDS"
     CDS             1398527..1398769
                     /accession="BART_01216"
                     /name="BART_01216"
                     /phase=0
                     /product="hypothetical protein"
                     /score="."
                     /source="Prodigal:002006"
                     /type="CDS"
     CDS             1398744..1400342
                     /accession="BART_01217"
                     /name="bepA_3"
                     /phase=0
                     /product="Protein adenylyltransferase"
                     /score="."
                     /source="Prodigal:002006"
                     /type="CDS"
     CDS             1400669..1401838
                     /accession="BART_01218"
                     /name="BART_01218"
                     /phase=0
                     /product="hypothetical protein"
                     /score="."
                     /source="Prodigal:002006"
                     /type="CDS"
     CDS             1402195..1403055
                     /accession="BART_01219"
                     /name="BART_01219"
                     /phase=0
                     /product="hypothetical protein"
                     /score="."
                     /source="Prodigal:002006"
                     /type="CDS"
     CDS             1403414..1404721
                     /accession="BART_01220"
                     /name="BART_01220"
                     /phase=0
                     /product="hypothetical protein"
                     /score="."
                     /source="Prodigal:002006"
                     /type="CDS"
     CDS             1405028..1406875
                     /accession="BART_01221"
                     /name="BART_01221"
                     /phase=0
                     /product="hypothetical protein"
                     /score="."
                     /source="Prodigal:002006"
                     /type="CDS"
     CDS             1407220..1409631
                     /accession="BART_01222"
                     /name="BART_01222"
                     /phase=0
                     /product="hypothetical protein"
                     /score="."
                     /source="Prodigal:002006"
                     /type="CDS"
     CDS             1410771..1412342
[truncated: 3,000,000 more chars]
